# Supplementary material for: The amyloid structure of mouse RIPK3 (receptor interacting protein kinase 3) in cell necroptosis
Source: Nat Commun. 2021 Mar 12;12:1627. doi: 10.1038/s41467-021-21881-2 (PMC7955032; doi:10.1038/s41467-021-21881-2)
Supplement: Supplementary file 4 — Source Data [file 41467_2021_21881_MOESM4_ESM.xlsx]

## Sheet: Figure 2f
Red			Blue			Green
Distance(nm)	Height(nm)		Distance(nm)	Height(nm)		Distance(nm)	Height(nm)
0	0.022		0	-0.003		0	0.153
4.015	-0.205		3.951	-0.027		4.136	0.153
8.031	-0.042		7.902	-0.033		8.272	0.18
12.046	-0.04		11.853	-0.038		12.407	0.347
16.062	-0.038		15.803	-0.205		16.543	0.106
20.077	-0.021		19.754	0.113		20.679	-0.087
24.093	0.142		23.705	-0.214		24.815	0.012
28.108	0.145		27.656	-0.318		28.951	-0.307
32.124	0.469		31.607	-0.16		33.086	0.27
36.139	1.325		35.558	-0.002		37.222	-0.176
40.154	1.81		39.508	-0.166		41.358	0.926
44.17	1.491		43.459	-0.33		45.494	2.371
48.185	0.204		47.41	0.311		49.63	2.197
52.201	0.093		51.361	1.113		53.765	0.449
56.216	0.096		55.312	1.841		57.901	0.495
60.232	0.098		59.263	1.84		62.037	-0.22
64.247	0.262		63.213	0.711		66.173	-0.132
68.263	-0.011		67.164	0.066
72.278	-0.17		71.115	-0.257
76.293	-0.167		75.066	-0.258
80.309	-0.004		79.017	-0.46
84.324	-0.193		82.968	-0.3
			86.918	-0.299
			90.869	-0.138

## Sheet: Figure 2h
Sample intensity
8.95171
16.9833
9.8505
20.1078
25.6305
12.2807
16.321
22.0545
15.2049
13.2071
17.3688
22.0971
18.012
20.4358
18.0802
18.4764
16.7606
16.3134
20.6447
23.368
20.301
17.0312
24.5854
23.7407
25.8428
24.6723
35.9906
29.1513
17.851
15.9283
21.3473
35.0064
13.8358
12.889
13.2382
13.3472
19.6081
17.84
13.8151
17.9477
22.3761
19.0198
18.8967
23.0661
24.1547
13.2889
22.794
17.034
27.0736
24.4397
8.91869
22.3793
18.1808
27.1837
17.6851
10.4932
30.3294
17.6268
40.2329
27.8608
22.9463
22.7001
19.2596
11.9996
19.2198
16.0539
14.7452
14.1369
12.3329
14.3031
16.3185
15.8409
20.785
17.4529
13.8965
16.028
59.5569
56.5088
15.8764
10.0609
19.2149
10.7709
5.3685
11.5729
12.2909
10.1948
15.8183
21.6144
44.9263
26.1131
37.7522
50.4045
7.17575
38.6049
12.1453
17.628
30.9716
28.1696
13.7591
10.0447
13.8388
19.5592
17.7593
18.4457
18.7847
22.2964
24.0763
10.0081
27.2772
7.39557
15.9744
25.4906
16.2902
10.9371
18.7133
43.584
17.8125
13.8189
9.97321
19.4777
19.5864
19.8544
10.4548
17.8958
18.1132
11.9846
14.1944
21.6492
26.8391
10.8162
14.6615
11.4073
20.7487
18.493
28.9784
32.4669
27.0611
12.7702
2.54823
13.9846
8.69827
12.9693
22.5007
19.5435
23.6538
15.7212
8.73503

## Sheet: Supplementary Figure 2
Background Intensity
1.92052
3.36628
3.47799
-2.54243
-4.05586
-1.16219
5.40817
2.63803
9.43181
7.30828
7.86682
3.07949
2.74759
0.04511
1.855
2.75403
-3.4318
1.35231
-1.68744
-2.44146
-5.27391
6.99357
2.94308
5.70355
2.02363
3.2449
2.59399
-1.21268
-5.06123
-1.69925
-8.61978
1.74114
0.3652
-3.28894
6.18476
-9.02149
-4.29216
-3.82063
-18.2191
-9.21376
6.60685
-1.35043
-6.87965
-7.86111
-6.55877
-10.7898
-13.9182
-14.6206
-9.37564
0.58532
-7.82349
0.85708
1.30235
-2.96425
1.6849
-2.01205
17.0601
19.8425
21.3675
11.8674
0.29162
15.9794
18.097
4.13699
6.70092
5.12159
4.61779
5.90237
1.31593
2.47613
-2.4709
-4.44951
-16.8866
-13.2336
-21.796
-2.80119
0.53685
12.325
-2.72577
4.24276
2.45857
7.16648
-0.44795
6.55005
-4.65731
8.17093
11.5281
13.2472
10.3898
5.32335
-4.90536
3.02956
6.8202
1.28712
2.66241
0.64368
-7.99116
-11.6504
-13.0343
-5.94542
-6.00313
-11.7732
-8.34235
-7.55401
-11.352
0.80658
0.13018
-2.13206
-5.47672
-2.48983
-5.28281
-13.7992
-14.2435
-1.05602
-0.74558
-0.59537
13.6417
8.4809
10.5365
10.024
9.76177
12.4273
5.93645
-6.95514
2.45524
-3.67148
-2.09018
3.50852
-4.81398
-7.09078
-9.7554
-12.0823
-7.70892
-7.14176
4.36426
7.33476
11.8592
0.60539
5.37112

## Sheet: Figure 4b
Residue	DdCa-DdCb[ppm]
V441	-5.4
F442	-3.5
N443	-1.1
N444	-3.1
C445	3.5
S446	-5.8
E447	5.2
V448	-6.7
Q449	-6.8
I450	-2.9
G451	-1.5
N452	-5.8
Y453	3.8
N454	-0.7
S455	-3
L456	-2.2
V457	-3.6
A458	-0.7
P459	-2.2
P460	-0.9
R461	0

## Sheet: Figure 4c
Residue	PHI	PSI	DPHI	DPSI		DPHI and DPSI are standard deviation of PHI and PSI.
V441
F442	-106.432	129.821	9.374	8.678
N443	-73.451	135.58	17.081	12.044
N444	-115.423	143.867	23.096	17.612
C445	-63.69	-20.49	5.829	8.072
S446	-118.422	163.885	27.587	8.234
E447	56.366	41.706	5.699	7.281
V448	-116.442	145.09	11.143	14.899
Q449	-116.179	139.596	15.912	11.016
I450	-114.253	124.543	10.344	7.805
G451	-74.878	168.796	12.893	18.616
N452	-101.908	157.24	29.564	9.587
Y453	63.628	28.509	6.276	12.059
N454	-77.214	149.81	10.484	14.834
S455	-115.434	127.951	19.69	14.107
L456	-103.283	129.597	13.729	8.089
V457	-108.913	134.447	13.551	16.689
A458	-68.766	146.86	14.677	16.146
P459	-61.42	147.43	7.929	9.545
P460	-64.424	151.134	7.385	8.751
R461	-76.09	143.266	13.801	10.598
T462

## Sheet:  Figure.7 
Figure.7B
NIH-3T3 cells
2FKBPv-mRIPK3	Wild-type				F442D				Q449D				L456D				VFNN(441-444)AAAA				VQIG(448-451)AAAA
treatment
DMSO	100	100	100		100	100	100		100	100	100		100	100	100		100	100	100		100	100	100
T/S/Z	35.3795	33.4636	34.2323		100.396	103.571	97.0235		99.5896	100.667	101.128		96.3692	98.4652	103.067		98.6032	99.441	101.042		101.519	103.092	104.658

## Sheet: Supplementary Figure.6 
Supplementary Figure.6A
NIH-3T3 cells
2FKBPv-mRIPK3	Wild-type				F442A				Q449A				L456A				SLV(455-457)AAA
treatment
DMSO	100	100	100		100	100	100		100	100	100		100	100	100		100	100	100
T/S/Z	32.9253	28.7687	35.3469		63.4176	61.5887	53.3004		61.962	58.9857	71.2134		53.7507	49.1888	56.3227		59.2018	56.1171	52.2018
Supplementary Figure.6B
MEF(Ripk3-KO) cells
mRIPK3	Wild-type				F442D				Q449D				L456D				VFNN(441-444)AAAA				VQIG(448-451)AAAA
treatment
DMSO	100	100	100		100	100	100		100	100	100		100	100	100		100	100	100		100	100	100
TSZ	39.4357	33.8319	35.2668		91.6192	95.0229	85.2596		93.3083	86.3647	102.25		92.3632	94.0016	90.6473		92.8664	93.8816	89.5174		91.114	87.84	96.9024

## Sheet: Supplementary Figure 7a
Time(min)	mRIPK3-F442D	mRIPK3-F442D	mRIPK3-F442D	mRIPK3-F442D-average	error-F442D		Time(min)	Blank		Time(min)	mRIPK3-Q449D	mRIPK3-Q449D	mRIPK3-Q449D	mRIPK3-Q449D-average	error-Q449D		Time(min)	mRIPK3-L456D	mRIPK3-L456D	mRIPK3-L456D	mRIPK3-L456D-average	error-L456D		Time(min)	Wild type	Wild type	Wild type	Wild type-average	Wild type-error
0	3943	3755	4226	3974.67	237.091		0	3585		0	3889	3975	3769	3877.67	103.467		0	6182	4140	8047	6123	1954.17		0	4358	5610	6855	5607.67	1248.5
2	4120	3823	4254	4065.67	220.577		2	3552		2	4074	3888	3905	3955.67	102.832		2	8287	4738	9087	7370.67	2314.78		2	5575	8186	10713	8158	2569.11
4	4174	3652	4414	4080	389.6		4	3445		4	4171	4102	3995	4089.33	88.6811		4	10565	5676	10316	8852.33	2753.6		4	6798	11462	14805	11021.7	4021.62
6	4204	3721	4530	4151.67	407.031		6	3409		6	4348	4222	4259	4276.33	64.7637		6	13212	7131	11322	10555	3112.21		6	8510	14755	18537	13934	5063.67
8	4399	3734	4566	4233	440.14		8	3410		8	4543	4423	4514	4493.33	62.6126		8	15272	8668	12251	12063.7	3305.98		8	10084	17842	21159	16361.7	5683.96
10	4344	3673	4723	4246.67	531.724		10	3411		10	4992	4507	4585	4694.67	260.435		10	17158	10810	13383	13783.7	3192.91		10	11825	19988	22552	18121.7	5601.74
12	4413	3638	4826	4292.33	603.122		12	3385		12	5079	4819	4861	4919.67	139.576		12	18860	12703	14113	15225.3	3225.7		12	13355	21612	23412	19459.7	5362.86
14	4560	3587	4882	4343	674.22		14	3439		14	5445	5024	5014	5161	246.002		14	20186	14392	15188	16588.7	3140.7		14	14945	22276	23983	20401.3	4801.79
16	4652	3594	4893	4379.67	690.995		16	3347		16	5702	5264	5258	5408	254.629		16	21733	16222	15868	17941	3288.73		16	16061	22868	24578	21169	4505.53
18	4695	3695	4931	4440.33	656.175		18	3400		18	6007	5546	5593	5715.33	253.682		18	22735	17935	16663	19111	3202.27		18	16957	23361	24911	21743	4216.63
20	4714	3779	4996	4496.33	637.029		20	3333		20	6371	5704	5856	5977	349.575		20	23692	19394	17305	20130.3	3256.54		20	17900	23752	25591	22414.3	4016.2
22	4817	3895	5087	4599.67	625.013		22	3384		22	6737	6095	6320	6384	325.75		22	24589	20574	17851	21004.7	3389.58		22	18664	24235	25457	22785.3	3621.1
24	4945	4048	5101	4698	568.295		24	3346		24	6950	6261	6452	6554.33	355.717		24	25538	21790	18837	22055	3358.35		24	19179	24452	25744	23125	3477.86
26	5067	4219	5220	4835.33	539.215		26	3331		26	7293	6662	6823	6926	327.867		26	26233	22797	19293	22774.3	3470.06		26	19685	24741	25955	23460.3	3325.4
28	5031	4323	5134	4829.33	441.511		28	3288		28	7556	6958	7150	7221.33	305.315		28	27113	23736	19880	23576.3	3619.14		28	20151	25148	26281	23860	3261.66
30	5178	4392	5242	4937.33	473.355		30	3331		30	7926	7340	7482	7582.67	305.695		30	27691	24892	20633	24405.3	3554.08		30	21563	25596	26627	24595.3	2676.2
32	5285	4469	5186	4980	445.299		32	3454		32	8181	7582	7894	7885.67	299.587		32	28585	25764	21149	25166	3753.89		32	22418	25960	27024	25134	2411.54
34	5247	4410	5267	4974.67	489.118		34	3433		34	8307	7965	8258	8176.67	184.939		34	29404	26752	21545	25900.3	3998.12		34	23321	26281	27186	25596	2021.5
36	5336	4471	5320	5042.33	494.854		36	3377		36	8759	8379	8654	8597.33	196.235		36	30087	27338	22440	26621.7	3873.5		36	23569	26627	27663	25953	2128.59
38	5338	4478	5358	5058	502.394		38	3354		38	9104	8572	8923	8866.33	270.489		38	30657	28321	22705	27227.7	4087.19		38	24191	27024	27987	26400.7	1973.27
40	5503	4594	5347	5148	486.077		40	3563		40	9433	9057	9605	9365	280.257		40	31346	29308	23560	28071.3	4037.63		40	24516	27186	28392	26698	1983.55
42	5548	4675	5357	5193.33	458.936		42	3279		42	9731	9492	9982	9735	245.024		42	32286	29845	24310	28813.7	4086.79		42	24937	27363	28616	26972	1870.41
44	5496	4621	5481	5199.33	500.908		44	3327		44	10056	9718	10530	10101.3	407.894		44	32879	30409	24656	29314.7	4219.31		44	25252	27587	28806	27215	1805.97
46	5696	4695	5516	5302.33	533.611		46	3222		46	10325	10176	11093	10531.3	492.09		46	33556	31108	25556	30073.3	4099.13		46	25565	28092	29090	27582.3	1816.93
48	5837	4701	5592	5376.67	597.83		48	3285		48	10745	10596	11848	11063	683.9		48	34160	31890	25957	30669	4235.61		48	25887	28316	29158	27787	1698.45
50	5904	4693	5453	5350	612.035		50	3386		50	11051	10888	12562	11500.3	923.035		50	34519	32617	26557	31231	4158.02		50	26105	28696	29304	28035	1698.85
52	6118	4688	5595	5467	723.542		52	3328		52	11337	11299	12805	11813.7	858.73		52	35472	33462	27512	32148.7	4139.33		52	26434	28890	29495	28273	1621.09
54	6088	4728	5458	5424.67	680.612		54	3237		54	11790	11670	13121	12193.7	805.332		54	36133	33642	28087	32620.7	4119.09		54	26470	29208	29538	28405.3	1684.15
56	6189	4804	5533	5508.67	692.821		56	3327		56	12028	12006	13659	12564.3	948.073		56	36983	34652	28589	33408	4333.07		56	26772	29504	29732	28669.3	1647.09
58	6144	4828	5433	5468.33	658.711		58	3296		58	12504	12501	13994	12999.7	861.119		58	37371	35491	29119	33993.7	4324.97		58	26813	29695	30036	28848	1770.59
60	6093	4700	5414	5402.33	696.573		60	3385		60	12678	12892	14308	13292.7	885.791		60	37681	36744	29638	34687.7	4398.16		60	27161	29738	30112	29003.7	1606.72
62	6174	4897	5502	5524.33	638.793		62	3526		62	13142	13329	14638	13703	815.114		62	38570	37105	30742	35472.3	4161.56		70	28209	30040	30782	29677	1324.35
64	5996	4916	5462	5458	540.011		64	3540		64	13638	13685	14930	14084.3	732.746		64	39424	37549	31725	36232.7	4014.75		90	28719	30193	31041	29984.3	1174.98
66	6212	4844	5491	5515.67	684.333		66	3274		66	13886	14159	15223	14422.7	706.422		66	40144	37965	32402	36837	3992.36		110	29241	30421	31274	30312	1020.87
68	6166	4957	5540	5554.33	604.627		68	3313		68	14204	14675	15518	14799	665.718		68	40880	38545	33108	37511	3987.84		130	29229	30574	31574	30459	1176.72
70	6328	5029	5408	5588.33	668.012		70	3248		70	14442	15135	15746	15107.7	652.43		70	41459	39284	33844	38195.7	3922.42		150	29478	30556	31638	30557.3	1080
72	6369	4997	5542	5636	690.813		72	3349		72	14994	15664	15824	15494	440.341		72	42250	39186	34032	38489.3	4153.06		170	28838	31046	31688	30524	1494.99
74	6425	4983	5498	5635.33	730.744		74	3270		74	15201	15888	16275	15788	543.938		74	42603	39514	34876	38997.7	3889.29		190	28986	30332	31315	30211	1169.21
76	6491	4930	5393	5604.67	801.737		76	3302		76	15568	16223	16445	16078.7	455.967		76	43090	40255	35271	39538.7	3958.41		210	29545	30719	31639	30634.3	1049.56
78	6535	4957	5498	5663.33	801.887		78	3271		78	15869	16547	16639	16351.7	420.525		78	43430	40396	35869	39898.3	3804.99		230	29958	30682	31765	30801.7	909.424
80	6407	5004	5415	5608.67	721.271		80	3243		80	15814	16758	16746	16439.3	541.588		80	43979	40434	36396	40269.7	3794.17		250	30252	30799	31968	31006.3	876.587
82	6499	4958	5432	5629.67	789.287		82	3679		82	15925	16769	16896	16530	527.779		82	44270	41028	37029	40775.7	3627.09		290	30944	30959	32072	31325	646.964
84	6490	5040	5558	5696	734.784		84	3429		84	16102	16962	17205	16756.3	579.548		84	44827	41214	37200	41080.3	3815.26
86	6482	4971	5421	5624.67	775.816		86	3503		86	16316	17104	17366	16928.7	546.517		86	45333	41742	37841	41638.7	3747.07
88	6433	4983	5531	5649	732.167		88	3259		88	16392	17343	17627	17120.7	646.823		88	45563	42292	38093	41982.7	3744.59
90	6466	4914	5496	5625.33	784.042		90	3378		90	16382	17395	17478	17085	610.229		90	46045	42062	38894	42333.7	3583.23
92	6399	5031	5440	5623.33	702.185		92	3274		92	16646	17541	17766	17317.7	592.46		92	46333	42524	39296	42717.7	3522.5
94	6421	4997	5525	5647.67	719.881		94	3266		94	16523	17870	17973	17455.3	809.065		94	46729	42711	39455	42965	3643.65
96	6435	5028	5448	5637	722.29		96	3219		96	16703	18201	17965	17623	805.434		96	47170	43098	40190	43486	3506.14
98	6394	5041	5481	5638.67	690.142		98	3298		98	16666	17729	18162	17519	769.792		98	47285	43418	40487	43730	3409.72
100	6430	5012	5497	5646.33	720.699		100	3304		100	16642	18163	18408	17737.7	956.75		100	47727	43676	40822	44075	3469.75
102	6478	4981	5555	5671.33	755.25		102	3246		102	16712	17960	18404	17692	877.259		102	48265	43816	41293	44458	3530.06
104	6473	4975	5491	5646.33	760.984		104	3195		104	16883	18483	18570	17978.7	949.872		104	48565	44773	41666	45001.3	3455.16
106	6393	4950	5440	5594.33	733.775		106	3318		106	16841	18336	18704	17960.3	986.679		106	48887	44679	41991	45185.7	3475.81
108	6514	5012	5336	5620.67	790.429		108	3269		108	17076	18574	18830	18160	947.458		108	49411	44916	42393	45573.3	3554.88
110	6457	4931	5515	5634.33	769.967		110	3281		110	17234	18571	18880	18228.3	874.868		110	49687	45321	42808	45938.7	3480.85
112	6329	4983	5457	5589.67	682.737		112	3259		112	17070	18806	19036	18304	1074.85		112	50099	45681	43131	46303.7	3525.48
114	6546	4950	5431	5642.33	818.719		114	3308		114	17250	18729	19193	18390.7	1014.72		114	50328	45429	43599	46452	3479.19
116	6378	5019	5581	5659.33	682.878		116	3371		116	17218	19021	19185	18474.7	1091.39		116	50587	46314	43843	46914.7	3411.89
118	6352	4899	5418	5556.33	736.311		118	3239		118	17349	19074	19563	18662	1163.08		118	50969	46352	44026	47115.7	3533.94
120	6452	5010	5479	5647	735.533		120	3261		120	17262	19150	19723	18711.7	1287.72		120	51034	46490	44381	47301.7	3399.96
122	6470	4939	5431	5613.33	781.616		122	3257		122	17363	19076	19681	18706.7	1202.33		122	51643	46751	44455	47616.3	3671.3
124	6556	4911	5556	5674.33	828.86		124	3387		124	17508	19179	19811	18832.7	1189.92		124	51833	46830	44757	47806.7	3637.7
126	6461	4872	5376	5569.67	812.01		126	3276		126	17428	19416	19811	18885	1277.16		126	52251	47359	45417	48342.3	3521.52
128	6523	4899	5418	5613.33	829.434		128	3322		128	17395	19253	19927	18858.3	1311.33		128	52585	47858	45493	48645.3	3610.96
130	6439	4898	5382	5573	788.055		130	3238		130	17698	19336	20162	19065.3	1254.1		130	52620	47773	45545	48646	3617.39
132	6501	4892	5417	5603.33	820.524		132	3340		132	17692	19370	20159	19073.7	1259.91		132	53058	47808	46269	49045	3559.53
134	6531	4950	5387	5622.67	816.422		134	3261		134	17641	19812	20325	19259.3	1424.8		134	53300	48058	46137	49165	3707.59
136	6399	5026	5495	5640	697.89		136	3190		136	17734	19682	20648	19354.7	1484.32		136	53611	48629	46653	49631	3585.59
138	6438	4934	5382	5584.67	772.211		138	3230		138	17516	19853	20707	19358.7	1651.94		138	53915	48797	46766	49826	3683.91
140	6462	4944	5384	5596.67	781.026		140	3326		140	17642	19753	20696	19363.7	1563.78		140	54221	49157	46841	50073	3774.31
142	6412	4854	5434	5566.67	787.427		142	3262		142	17907	20012	20799	19572.7	1495.22		142	54575	49163	47177	50305	3828.93
144	6505	4833	5397	5578.33	850.622		144	3235		144	17777	20128	21169	19691.3	1737.65		144	54683	49678	47464	50608.3	3698.33
146	6405	4926	5360	5563.67	760.244		146	3273		146	17915	20120	21041	19692	1606.35		146	55042	49988	47742	50924	3738.93
148	6459	4868	5376	5567.67	812.633		148	3171		148	17872	20116	21472	19820	1818.16		148	55240	50222	47605	51022.3	3879.91
150	6335	4903	5433	5557	724.008		150	3251		150	17901	20314	21405	19873.3	1793.08		150	55537	50080	48191	51269.3	3814.68
152	6356	4909	5514	5593	726.728		152	3187		152	18036	20370	21449	19951.7	1744.53		152	55854	50699	48589	51714	3737.34
154	6381	4842	5458	5560.33	774.587		154	3196		154	17837	20287	21466	19863.3	1851.22		154	55745	50798	48748	51763.7	3597.07
156	6379	4808	5347	5511.33	798.288		156	3181		156	17905	20317	21441	19887.7	1806.67		156	56642	51127	48878	52215.7	3994.85
158	6369	4810	5333	5504	793.442		158	3192		158	18281	20466	21555	20100.7	1667.29		158	56625	51287	49283	52398.3	3795.07
160	6406	4871	5402	5559.67	779.551		160	3247		160	18090	20701	21797	20196	1904.4		160	56570	51780	49364	52571.3	3667.6
162	6403	4731	5429	5521	839.788		162	3195		162	18089	20602	21831	20174	1907.36		162	57033	52013	49303	52783	3922.1
164	6442	4820	5424	5562	819.759		164	3277		164	17952	20647	22020	20206.3	2069.49		164	57255	52295	49426	52992	3960.77
166	6405	4871	5430	5568.67	776.344		166	3133		166	18074	20680	22260	20338	2113.85		166	57301	52347	49764	53137.3	3830.15
168	6495	4728	5286	5503	903.266		168	3167		168	18110	20763	22365	20412.7	2149.02		168	57598	52920	49742	53420	3951.8
170	6517	4756	5165	5479.33	921.62		170	3173		170	18309	20684	22528	20507	2115.06		170	57757	52698	50279	53578	3815.88
172	6504	4754	5084	5447.33	929.857		172	3143		172	18304	20769	22649	20574	2179.05		172	58110	52980	49904	53664.7	4145.62
174	6404	4812	5247	5487.67	822.834		174	3142		174	18177	20860	22630	20555.7	2242.05		174	58248	53411	50421	54026.7	3949.65
176	6552	4660	5206	5472.67	973.781		176	3271		176	18314	21014	22601	20643	2167.45		176	58165	53380	50435	53993.3	3901.33
178	6415	4906	5178	5499.67	804.284		178	3263		178	18332	21303	23050	20895	2385.32		178	58625	54000	50630	54418.3	4013.88
180	6316	4813	5210	5446.33	778.872		180	3187		180	18196	21018	23021	20745	2424.06		180	58764	54054	50803	54540.3	4002.72
182	6474	4778	5166	5472.67	888.615		182	3151		182	18498	20863	23322	20894.3	2412.15		182	59095	54239	51178	54837.3	3992.27
184	6423	4694	5170	5429	893.124		184	3218		184	18351	21031	23250	20877.3	2453.11		184	59166	54689	50975	54943.3	4101.42
186	6366	4897	5136	5466.33	788.245		186	3212		186	18315	21135	23306	20918.7	2502.52		186	59584	55102	50871	55185.7	4357.1
188	6388	4764	5215	5455.67	838.322		188	3134		188	18475	21239	23484	21066	2508.98		188	59800	55186	51552	55512.7	4133.69
190	6475	4732	5022	5409.67	933.931		190	3097		190	18589	21292	23796	21225.7	2604.13		190	59892	55466	51307	55555	4293.19
192	6391	4777	5089	5419	856.11		192	3094		192	18534	21184	23669	21129	2567.94		192	59975	55789	51660	55808	4157.53
194	6482	4665	5221	5456	931.016		194	3125		194	18650	21279	24042	21323.7	2696.28		194	60487	56116	51885	56162.7	4301.19
196	6301	4745	5132	5392.67	810.089		196	3164		196	18648	21335	24002	21328.3	2677.01		196	60608	56445	51677	56243.3	4468.91
198	6476	4729	5124	5443	916.146		198	3155		198	18602	21384	24150	21378.7	2774		198	60878	56687	51816	56460.3	4535.25
200	6298	4653	5056	5335.67	857.418		200	3219		200	18717	21327	24367	21470.3	2827.73		200	61085	56778	51973	56612	4558.27
202	6300	4763	5138	5400.33	801.378		202	3191		202	18573	21292	24166	21343.7	2796.86		202	61402	56880	52212	56831.3	4595.19
204	6404	4721	5030	5385	895.902		204	3125		204	18670	21416	24471	21519	2901.87		204	61108	57240	52211	56853	4461.11
206	6331	4627	5056	5338	886.311		206	3202		206	18722	21620	24654	21665.3	2966.26		206	61365	57695	52617	57225.7	4392.84
208	6490	4670	5102	5420.67	950.927		208	3168		208	18769	21648	24791	21736	3011.96		208	61864	58055	52401	57440	4761.38
210	6484	4719	5096	5433	929.507		210	3240		210	18737	21468	25071	21758.7	3176.99		210	61673	58077	52655	57468.3	4539.71
212	6432	4612	5016	5353.33	955.743		212	3085		212	18889	21489	24982	21786.7	3057.39		212	62138	58421	52739	57766	4733.61
214	6404	4600	5129	5377.67	927.351		214	3187		214	18778	21540	25254	21857.3	3249.64		214	62026	58659	52676	57787	4735.6
216	6467	4686	5111	5421.33	930.172		216	3104		216	18761	21679	25323	21921	3287.69		216	62359	59090	52772	58073.7	4873.64
218	6431	4642	5109	5394	927.927		218	3235		218	18949	21675	25730	22118	3412.14		218	62501	59402	52834	58245.7	4936.15
220	6323	4669	5018	5336.67	871.832		220	3146		220	18939	21760	25635	22111.3	3361.8		220	62926	60015	52903	58614.7	5156.15
222	6339	4632	5041	5337.33	891.248		222	3087		222	18796	21792	25717	22101.7	3470.88		222	62966	60069	53024	58686.3	5113.19
224	6399	4515	5191	5368.33	954.437		224	3200		224	18922	21596	25838	22118.7	3487.5		224	63007	60536	52908	58817	5264.38
226	6430	4662	5133	5408.33	915.594		226	3141		226	18887	21810	26041	22246	3596.87		226	63494	60203	53110	58935.7	5306.74
228	6310	4619	5100	5343	871.296		228	3153		228	18901	21864	26321	22362	3734.98		228	63491	60792	53402	59228.3	5223.1

## Sheet: Supplementary Figure 7b
Wavelength(nm)	Blank	mRIPK3-Wild type	mRIPK3-F442D	mRIPK3-Q449D	mRIPK3-L456D
450	910	2648	1136	2856	3764
455	1148	4990	1474	5146	8482
460	1589	8983	2211	9050	17798
465	2211	14597	3198	13989	30494
470	3067	21290	4458	20163	44861
475	3678	26652	5553	24647	54811
480	4227	29630	6239	26995	59480
485	4583	30735	6570	27661	60199
490	4796	30516	6792	27305	58981
495	4901	29851	6780	26259	57103
500	5000	28359	6487	24669	54064
505	4700	25908	6277	22899	50071
510	4437	23600	5834	20500	45217
515	4094	21181	5206	18354	40495
520	3837	19109	4752	16352	36252
525	3515	16750	4315	14253	31808
530	3236	14528	3862	12433	28126
535	2947	12611	3545	10827	24071
540	2672	10629	3116	9203	20613
545	2519	9311	2884	7674	17940
550	2251	7947	2589	6721	15145
555	2111	6897	2257	5691	13279
560	1985	6139	2156	4915	11658
565	1769	5147	1872	4233	10211
570	1592	4421	1673	3658	8954
575	1533	4024	1431	3161	7949
580	1286	3532	1405	2827	7140
585	1062	3006	1115	2345	6153
590	1038	2689	1053	1982	5662
595	963	2442	941	1733	4859
600	900	2100	880	1476	4204

## Sheet: Supplementary Figure 10a
mouse RIPK3				mouse RIPK1/3-2				mouse RIPK1/3-1
	Time(ps)	E potential (kcal/mol)			Time(ps)	E potential (kcal/mol)			Time(ps)	E potential (kcal/mol)
E(poten)	0	6364.59		E(poten)	0	6823.24		E(poten)	0	6265.48
E(poten)	0.046184	6422.43		E(poten)	0.046256	6856.74		E(poten)	0.046404	6357.11
E(poten)	0.091631	6412.5		E(poten)	0.091998	6826.81		E(poten)	0.092221	6254.37
E(poten)	0.13694	6464.2		E(poten)	0.13765	6797.32		E(poten)	0.13792	6312.41
E(poten)	0.18215	6433.37		E(poten)	0.18327	6727.66		E(poten)	0.18354	6277.83
E(poten)	0.22732	6415.31		E(poten)	0.2288	6603.79		E(poten)	0.22901	6287.37
E(poten)	0.27239	6358.28		E(poten)	0.27428	6604.45		E(poten)	0.27434	6283.59
E(poten)	0.31737	6351.03		E(poten)	0.31966	6607.53		E(poten)	0.31958	6210.7
E(poten)	0.36225	6333.6		E(poten)	0.36492	6521.23		E(poten)	0.3647	6226.4
E(poten)	0.40705	6330.09		E(poten)	0.41005	6500.55		E(poten)	0.40966	6153.7
E(poten)	0.45174	6295.48		E(poten)	0.45504	6530.19		E(poten)	0.45451	6200.97
E(poten)	0.49636	6266.59		E(poten)	0.49989	6519.09		E(poten)	0.49926	6271.56
E(poten)	0.54091	6249.94		E(poten)	0.54463	6503.67		E(poten)	0.54391	6232.62
E(poten)	0.58536	6205.07		E(poten)	0.58932	6479.04		E(poten)	0.58845	6176.58
E(poten)	0.62974	6230.52		E(poten)	0.63396	6459.14		E(poten)	0.63292	6191.15
E(poten)	0.67397	6210.39		E(poten)	0.67847	6464		E(poten)	0.67737	6070.54
E(poten)	0.71812	6220.36		E(poten)	0.72289	6384.65		E(poten)	0.72177	6169.51
E(poten)	0.76214	6250.62		E(poten)	0.76722	6373.91		E(poten)	0.76598	6178.66
E(poten)	0.80606	6233.2		E(poten)	0.81141	6447.39		E(poten)	0.81011	6164.89
E(poten)	0.84991	6155.18		E(poten)	0.85552	6336.44		E(poten)	0.85422	6166.74
E(poten)	0.89374	6215.84		E(poten)	0.89952	6399.8		E(poten)	0.89826	6120.54
E(poten)	0.93746	6231.63		E(poten)	0.94336	6449.34		E(poten)	0.94223	6142.05
E(poten)	0.98106	6272.09		E(poten)	0.98717	6342.69		E(poten)	0.9861	6146.75
E(poten)	1.0245	6251.17		E(poten)	1.031	6364.14		E(poten)	1.0299	6146.08
E(poten)	1.068	6253.24		E(poten)	1.0747	6378.12		E(poten)	1.0737	6143.37
E(poten)	1.1113	6217.42		E(poten)	1.1183	6451.32		E(poten)	1.1173	6112.14
E(poten)	1.1546	6218.41		E(poten)	1.162	6295.8		E(poten)	1.1609	6157.89
E(poten)	1.1978	6206.02		E(poten)	1.2056	6422.1		E(poten)	1.2044	6078.99
E(poten)	1.2409	6302.09		E(poten)	1.2491	6346.25		E(poten)	1.2479	6145.23
E(poten)	1.2839	6251.01		E(poten)	1.2926	6416.69		E(poten)	1.2912	6099.26
E(poten)	1.3268	6273.72		E(poten)	1.336	6362.16		E(poten)	1.3345	6057.63
E(poten)	1.3697	6285.02		E(poten)	1.3792	6381.24		E(poten)	1.3778	6040.91
E(poten)	1.4125	6304.25		E(poten)	1.4224	6453.49		E(poten)	1.4209	6050.78
E(poten)	1.4552	6244.94		E(poten)	1.4655	6448.07		E(poten)	1.464	6085.29
E(poten)	1.4978	6226.62		E(poten)	1.5086	6403.84		E(poten)	1.507	6025.77
E(poten)	1.5404	6263.09		E(poten)	1.5517	6456.8		E(poten)	1.55	6044.81
E(poten)	1.583	6248.13		E(poten)	1.5947	6477.57		E(poten)	1.593	6038.12
E(poten)	1.6255	6320.83		E(poten)	1.6376	6423.67		E(poten)	1.6359	6025.14
E(poten)	1.6679	6318.23		E(poten)	1.6805	6456.74		E(poten)	1.6787	6065.11
E(poten)	1.7103	6311.24		E(poten)	1.7233	6440.39		E(poten)	1.7214	6077.85
E(poten)	1.7525	6294.39		E(poten)	1.7661	6457.01		E(poten)	1.7642	6020.98
E(poten)	1.7947	6335.61		E(poten)	1.8089	6496.19		E(poten)	1.8069	6089.68
E(poten)	1.8369	6352.77		E(poten)	1.8517	6426.67		E(poten)	1.8495	6099.73
E(poten)	1.8789	6307.61		E(poten)	1.8944	6409.39		E(poten)	1.8921	6111.91
E(poten)	1.921	6298.78		E(poten)	1.9371	6322.76		E(poten)	1.9348	6074.35
E(poten)	1.963	6272.07		E(poten)	1.9796	6365.89		E(poten)	1.9773	6012.24
E(poten)	2.0049	6255.2		E(poten)	2.0221	6406.29		E(poten)	2.0198	6028.66
E(poten)	2.0469	6245.7		E(poten)	2.0646	6421.64		E(poten)	2.0622	6066.76
E(poten)	2.0887	6252.12		E(poten)	2.107	6359.01		E(poten)	2.1046	6155.46
E(poten)	2.1305	6286.67		E(poten)	2.1493	6314.73		E(poten)	2.1469	6100.96
E(poten)	2.1722	6262.92		E(poten)	2.1915	6394.62		E(poten)	2.1891	6044.36
E(poten)	2.2139	6263.16		E(poten)	2.2337	6350.04		E(poten)	2.2313	6105.98
E(poten)	2.2556	6251.74		E(poten)	2.2759	6338.26		E(poten)	2.2734	6071.8
E(poten)	2.2972	6286.32		E(poten)	2.318	6326.63		E(poten)	2.3156	6066.21
E(poten)	2.3388	6273.52		E(poten)	2.3601	6356.56		E(poten)	2.3576	6102.88
E(poten)	2.3804	6288.88		E(poten)	2.4021	6349.7		E(poten)	2.3996	6067.05
E(poten)	2.4219	6310.12		E(poten)	2.4442	6407.69		E(poten)	2.4415	6107.64
E(poten)	2.4635	6268.37		E(poten)	2.4863	6360.41		E(poten)	2.4833	6122.41
E(poten)	2.505	6257.9		E(poten)	2.5283	6437.65		E(poten)	2.5251	6043.55
E(poten)	2.5464	6271.41		E(poten)	2.5702	6458.51		E(poten)	2.5669	6033.45
E(poten)	2.5878	6255.13		E(poten)	2.6122	6386.26		E(poten)	2.6087	6094.37
E(poten)	2.6291	6302.75		E(poten)	2.6542	6420.12		E(poten)	2.6506	6071.13
E(poten)	2.6705	6274.55		E(poten)	2.6962	6365.33		E(poten)	2.6923	6104.27
E(poten)	2.7118	6273.71		E(poten)	2.7382	6341.79		E(poten)	2.7341	6123.31
E(poten)	2.753	6221.08		E(poten)	2.7803	6369.56		E(poten)	2.7759	6047.86
E(poten)	2.7942	6276.06		E(poten)	2.8223	6359.9		E(poten)	2.8177	6108.7
E(poten)	2.8355	6193.07		E(poten)	2.8644	6418.96		E(poten)	2.8593	5985.91
E(poten)	2.8766	6265.43		E(poten)	2.9064	6348.95		E(poten)	2.9011	6031.8
E(poten)	2.9178	6234.59		E(poten)	2.9485	6395.22		E(poten)	2.9427	6039.29
E(poten)	2.959	6294.51		E(poten)	2.9905	6345.41		E(poten)	2.9844	6073.29
E(poten)	3.0001	6241.31		E(poten)	3.0326	6341.71		E(poten)	3.0261	6080.89
E(poten)	3.0413	6229.68		E(poten)	3.0745	6367.84		E(poten)	3.0678	6140.91
E(poten)	3.0824	6286.1		E(poten)	3.1164	6336.2		E(poten)	3.1094	6065.58
E(poten)	3.1235	6305.67		E(poten)	3.1583	6294.39		E(poten)	3.1511	6037.61
E(poten)	3.1646	6237.72		E(poten)	3.2002	6350.11		E(poten)	3.1927	6089.55
E(poten)	3.2056	6279.24		E(poten)	3.2421	6362.71		E(poten)	3.2344	6047.21
E(poten)	3.2467	6308.11		E(poten)	3.2839	6308.82		E(poten)	3.2761	6045.97
E(poten)	3.2877	6239.87		E(poten)	3.3257	6393.41		E(poten)	3.3178	6018.59
E(poten)	3.3286	6314.65		E(poten)	3.3675	6428.16		E(poten)	3.3595	6071.92
E(poten)	3.3695	6318.98		E(poten)	3.4092	6380.16		E(poten)	3.4013	6011.76
E(poten)	3.4104	6277.58		E(poten)	3.451	6429.34		E(poten)	3.4429	6053.86
E(poten)	3.4513	6279.15		E(poten)	3.4928	6332.56		E(poten)	3.4846	6009.95
E(poten)	3.4922	6268.49		E(poten)	3.5345	6387.24		E(poten)	3.5262	6027.46
E(poten)	3.533	6319.9		E(poten)	3.5763	6414.34		E(poten)	3.5678	6064.04
E(poten)	3.5738	6229.01		E(poten)	3.618	6318.41		E(poten)	3.6093	5996.33
E(poten)	3.6146	6228.03		E(poten)	3.6596	6365.78		E(poten)	3.6509	6087.4
E(poten)	3.6553	6201.89		E(poten)	3.7013	6348.2		E(poten)	3.6924	6011.43
E(poten)	3.6962	6249.92		E(poten)	3.743	6343.11		E(poten)	3.734	6038.62
E(poten)	3.7369	6260.55		E(poten)	3.7847	6352.77		E(poten)	3.7755	6016.75
E(poten)	3.7778	6219.34		E(poten)	3.8264	6381.99		E(poten)	3.8171	6042.98
E(poten)	3.8185	6231.68		E(poten)	3.8681	6372.1		E(poten)	3.8586	6011.39
E(poten)	3.8593	6255.89		E(poten)	3.9098	6460.35		E(poten)	3.9001	6088.78
E(poten)	3.9001	6272.67		E(poten)	3.9516	6395.79		E(poten)	3.9415	5993.1
E(poten)	3.9408	6274.18		E(poten)	3.9933	6362.64		E(poten)	3.983	6072.93
E(poten)	3.9816	6278.83		E(poten)	4.0349	6348.96		E(poten)	4.0245	6044.83
E(poten)	4.0222	6300.23		E(poten)	4.0767	6404.98		E(poten)	4.0661	6014.48
E(poten)	4.0629	6255.98		E(poten)	4.1184	6347.99		E(poten)	4.1077	6047.78
E(poten)	4.1036	6285.79		E(poten)	4.1602	6336.26		E(poten)	4.1492	6004.36
E(poten)	4.1443	6283.28		E(poten)	4.2018	6333.9		E(poten)	4.1908	6054.02
E(poten)	4.185	6277.76		E(poten)	4.2434	6307.25		E(poten)	4.2323	6054.3
E(poten)	4.2256	6210.72		E(poten)	4.285	6391.88		E(poten)	4.2738	6044.81
E(poten)	4.2662	6306.81		E(poten)	4.3265	6330.61		E(poten)	4.3154	6027.78
E(poten)	4.3068	6162.3		E(poten)	4.368	6354.81		E(poten)	4.3568	6028.46
E(poten)	4.3473	6254.1		E(poten)	4.4095	6263.81		E(poten)	4.3984	5976.3
E(poten)	4.3879	6231.31		E(poten)	4.4509	6350.29		E(poten)	4.4399	6072.14
E(poten)	4.4285	6255.82		E(poten)	4.4924	6328.93		E(poten)	4.4814	6036.41
E(poten)	4.469	6328.53		E(poten)	4.5338	6284.01		E(poten)	4.523	6025.8
E(poten)	4.5095	6322.3		E(poten)	4.5751	6351.9		E(poten)	4.5646	6004.59
E(poten)	4.5501	6306.58		E(poten)	4.6165	6298.65		E(poten)	4.6061	5948.78
E(poten)	4.5907	6307.9		E(poten)	4.6579	6274.09		E(poten)	4.6476	6122.68
E(poten)	4.6313	6277.93		E(poten)	4.6992	6356.51		E(poten)	4.6892	5975.53
E(poten)	4.6719	6294.82		E(poten)	4.7405	6320.91		E(poten)	4.7307	6108.81
E(poten)	4.7126	6273.92		E(poten)	4.7818	6288.19		E(poten)	4.7723	5987.87
E(poten)	4.7533	6242.98		E(poten)	4.823	6333.59		E(poten)	4.8139	5990.64
E(poten)	4.794	6254.19		E(poten)	4.8642	6281.39		E(poten)	4.8555	5971.7
E(poten)	4.8346	6308.49		E(poten)	4.9054	6356.96		E(poten)	4.8972	5979.38
E(poten)	4.8752	6255.17		E(poten)	4.9467	6290.16		E(poten)	4.9389	5992.93
E(poten)	4.9157	6237.94		E(poten)	4.988	6284.91		E(poten)	4.9806	5994.92
E(poten)	4.9563	6260.81		E(poten)	5.0293	6289.87		E(poten)	5.0223	6005.82
E(poten)	4.9968	6248.45		E(poten)	5.0706	6281.84		E(poten)	5.0639	5993.05
E(poten)	5.0374	6258.7		E(poten)	5.112	6247.6		E(poten)	5.1056	6058.73
E(poten)	5.078	6259.86		E(poten)	5.1533	6342.64		E(poten)	5.1473	6010.26
E(poten)	5.1186	6170.49		E(poten)	5.1946	6210.15		E(poten)	5.1889	5983.55
E(poten)	5.1592	6225.68		E(poten)	5.2359	6263.34		E(poten)	5.2304	5964.2
E(poten)	5.1999	6179.46		E(poten)	5.2773	6294.27		E(poten)	5.272	6003.23
E(poten)	5.2407	6205.05		E(poten)	5.3187	6249.51		E(poten)	5.3136	6024.74
E(poten)	5.2814	6317.73		E(poten)	5.36	6258.61		E(poten)	5.3552	6031.15
E(poten)	5.3221	6311.61		E(poten)	5.4013	6275.69		E(poten)	5.3966	6023.73
E(poten)	5.3628	6298.47		E(poten)	5.4427	6306.42		E(poten)	5.438	6041.01
E(poten)	5.4036	6250.56		E(poten)	5.484	6309.63		E(poten)	5.4794	5980.16
E(poten)	5.4443	6256.3		E(poten)	5.5252	6226.29		E(poten)	5.5208	6065.45
E(poten)	5.4851	6344.39		E(poten)	5.5665	6263.32		E(poten)	5.5622	6037.6
E(poten)	5.5259	6256.97		E(poten)	5.6077	6252.35		E(poten)	5.6037	5962.56
E(poten)	5.5666	6354.63		E(poten)	5.6488	6299.66		E(poten)	5.6451	5960.63
E(poten)	5.6074	6209.26		E(poten)	5.69	6262.06		E(poten)	5.6865	6003.59
E(poten)	5.6482	6305.35		E(poten)	5.7311	6304.53		E(poten)	5.728	5995.76
E(poten)	5.689	6231.21		E(poten)	5.7722	6323.59		E(poten)	5.7694	6003.94
E(poten)	5.7298	6173.68		E(poten)	5.8133	6278.54		E(poten)	5.8108	5997.39
E(poten)	5.7707	6210.2		E(poten)	5.8545	6349.74		E(poten)	5.8523	5965.9
E(poten)	5.8116	6304.96		E(poten)	5.8957	6242.1		E(poten)	5.8939	6049.85
E(poten)	5.8525	6299.51		E(poten)	5.9369	6270.82		E(poten)	5.9354	5995.67
E(poten)	5.8933	6255.44		E(poten)	5.9781	6328.98		E(poten)	5.9768	5967.74
E(poten)	5.9341	6251.02		E(poten)	6.0193	6248.89		E(poten)	6.0183	6012.64
E(poten)	5.9749	6240.35		E(poten)	6.0606	6269.26		E(poten)	6.0596	5987.69
E(poten)	6.0157	6269.23		E(poten)	6.1018	6326.08		E(poten)	6.101	5985.96
E(poten)	6.0564	6246.09		E(poten)	6.143	6295.12		E(poten)	6.1424	5966.68
E(poten)	6.0972	6207.57		E(poten)	6.1844	6266.31		E(poten)	6.1838	6017.27
E(poten)	6.1379	6215.17		E(poten)	6.2257	6278.83		E(poten)	6.2251	5985.21
E(poten)	6.1787	6218.09		E(poten)	6.267	6285		E(poten)	6.2665	6001.63
E(poten)	6.2195	6249.35		E(poten)	6.3084	6213.47		E(poten)	6.3078	6092.64
E(poten)	6.2603	6257.54		E(poten)	6.3498	6256.51		E(poten)	6.3492	5936.91
E(poten)	6.3011	6234.76		E(poten)	6.3912	6375.58		E(poten)	6.3905	5992.25
E(poten)	6.3418	6280.61		E(poten)	6.4326	6238.53		E(poten)	6.4318	6038.2
E(poten)	6.3825	6220.2		E(poten)	6.4739	6309.73		E(poten)	6.4732	5998.01
E(poten)	6.4232	6307.1		E(poten)	6.5153	6316.47		E(poten)	6.5145	5934.12
E(poten)	6.4639	6159.7		E(poten)	6.5566	6296.88		E(poten)	6.5558	6035.61
E(poten)	6.5047	6261.02		E(poten)	6.598	6322.73		E(poten)	6.5971	5950.43
E(poten)	6.5454	6224.36		E(poten)	6.6394	6210.62		E(poten)	6.6385	5954.24
E(poten)	6.5861	6274.68		E(poten)	6.6807	6223.16		E(poten)	6.6798	6015.77
E(poten)	6.6268	6216.24		E(poten)	6.7219	6201.19		E(poten)	6.7212	6011.56
E(poten)	6.6675	6270.42		E(poten)	6.7632	6261.32		E(poten)	6.7625	6029.54
E(poten)	6.7082	6197.58		E(poten)	6.8044	6250.8		E(poten)	6.8039	5990.57
E(poten)	6.7489	6272.87		E(poten)	6.8455	6298.37		E(poten)	6.8454	5948.3
E(poten)	6.7895	6214.85		E(poten)	6.8866	6260.9		E(poten)	6.8869	5919.51
E(poten)	6.8302	6157.31		E(poten)	6.9276	6222.7		E(poten)	6.9284	6022.01
E(poten)	6.8709	6300.48		E(poten)	6.9687	6296.04		E(poten)	6.9699	5974.83
E(poten)	6.9115	6197.38		E(poten)	7.0098	6261.91		E(poten)	7.0114	6024.72
E(poten)	6.9522	6235.09		E(poten)	7.0508	6173.9		E(poten)	7.053	5958.69
E(poten)	6.9928	6204.11		E(poten)	7.0918	6288.6		E(poten)	7.0945	6005.21
E(poten)	7.0334	6230.91		E(poten)	7.1328	6184.31		E(poten)	7.136	6019.42
E(poten)	7.0739	6245.84		E(poten)	7.1737	6287.88		E(poten)	7.1776	5972.59
E(poten)	7.1145	6157.8		E(poten)	7.2146	6209.62		E(poten)	7.2193	5940.42
E(poten)	7.1552	6213.96		E(poten)	7.2555	6261.57		E(poten)	7.2608	5987.41
E(poten)	7.1958	6183.16		E(poten)	7.2964	6260.13		E(poten)	7.3024	5986.15
E(poten)	7.2364	6203.88		E(poten)	7.3373	6254.71		E(poten)	7.344	6005.34
E(poten)	7.277	6178.2		E(poten)	7.3782	6294.29		E(poten)	7.3856	5957.66
E(poten)	7.3177	6204.77		E(poten)	7.4191	6279.1		E(poten)	7.4272	5979.05
E(poten)	7.3584	6231.32		E(poten)	7.4601	6273.72		E(poten)	7.4689	5938.2
E(poten)	7.3991	6219.6		E(poten)	7.501	6255.69		E(poten)	7.5104	5999.4
E(poten)	7.4398	6208.22		E(poten)	7.542	6293.22		E(poten)	7.5519	6000.43
E(poten)	7.4805	6173.28		E(poten)	7.5829	6286.35		E(poten)	7.5935	5958.31
E(poten)	7.5212	6272.16		E(poten)	7.6239	6193.66		E(poten)	7.6351	6049.25
E(poten)	7.5619	6235.97		E(poten)	7.6649	6285.36		E(poten)	7.6766	5980.34
E(poten)	7.6026	6236.39		E(poten)	7.7059	6242.87		E(poten)	7.7181	5963.83
E(poten)	7.6433	6250.27		E(poten)	7.7469	6182.63		E(poten)	7.7597	5940.38
E(poten)	7.6839	6159.17		E(poten)	7.7878	6227.68		E(poten)	7.8011	5964.72
E(poten)	7.7246	6166.26		E(poten)	7.8288	6277.36		E(poten)	7.8425	6024.38
E(poten)	7.7652	6186.15		E(poten)	7.8698	6266.68		E(poten)	7.8838	5980.03
E(poten)	7.8058	6219.67		E(poten)	7.9108	6234.34		E(poten)	7.9251	5943.3
E(poten)	7.8464	6170.28		E(poten)	7.9518	6241.52		E(poten)	7.9664	6054.43
E(poten)	7.887	6255.06		E(poten)	7.9928	6232.87		E(poten)	8.0076	5922.05
E(poten)	7.9276	6178.41		E(poten)	8.0337	6267.32		E(poten)	8.0488	5996.53
E(poten)	7.9682	6205.18		E(poten)	8.0747	6211.09		E(poten)	8.0899	5954.58
E(poten)	8.0088	6218.84		E(poten)	8.1155	6196.62		E(poten)	8.1311	5935.4
E(poten)	8.0493	6196.08		E(poten)	8.1564	6261.1		E(poten)	8.1722	6003.93
E(poten)	8.0899	6306.39		E(poten)	8.1973	6168.82		E(poten)	8.2133	5903.43
E(poten)	8.1305	6233.73		E(poten)	8.2383	6253.92		E(poten)	8.2545	5978.33
E(poten)	8.171	6190.9		E(poten)	8.2792	6319.97		E(poten)	8.2956	6034.25
E(poten)	8.2116	6179.86		E(poten)	8.3202	6231.93		E(poten)	8.3366	5923.37
E(poten)	8.2522	6253.62		E(poten)	8.3612	6240.84		E(poten)	8.3777	5917.99
E(poten)	8.2928	6179.37		E(poten)	8.4021	6310.33		E(poten)	8.4188	5971.88
E(poten)	8.3334	6160.62		E(poten)	8.4431	6254.71		E(poten)	8.4598	5970.3
E(poten)	8.3739	6192.68		E(poten)	8.484	6273.84		E(poten)	8.5008	5980.84
E(poten)	8.4144	6209.26		E(poten)	8.5249	6298.56		E(poten)	8.542	5910.37
E(poten)	8.455	6211.15		E(poten)	8.5658	6238.76		E(poten)	8.583	5976.3
E(poten)	8.4956	6183.19		E(poten)	8.6068	6233.09		E(poten)	8.6242	5946.31
E(poten)	8.5361	6202.97		E(poten)	8.6478	6232.11		E(poten)	8.6653	5957.56
E(poten)	8.5768	6220.12		E(poten)	8.6888	6304.72		E(poten)	8.7065	6037.82
E(poten)	8.6174	6193.39		E(poten)	8.7298	6220.36		E(poten)	8.7477	5968.78
E(poten)	8.658	6204.79		E(poten)	8.7708	6260.89		E(poten)	8.789	5936.09
E(poten)	8.6987	6246.37		E(poten)	8.8118	6219.73		E(poten)	8.8303	5956.43
E(poten)	8.7394	6230.53		E(poten)	8.8527	6272.55		E(poten)	8.8715	5990
E(poten)	8.78	6202.02		E(poten)	8.8937	6229.98		E(poten)	8.9128	5939.64
E(poten)	8.8207	6218.19		E(poten)	8.9347	6269.91		E(poten)	8.954	5948.9
E(poten)	8.8614	6100.28		E(poten)	8.9757	6226.18		E(poten)	8.9952	5993.56
E(poten)	8.9021	6163.52		E(poten)	9.0167	6277.64		E(poten)	9.0364	5991.24
E(poten)	8.9427	6139.64		E(poten)	9.0578	6195.29		E(poten)	9.0776	5946.67
E(poten)	8.9833	6103.3		E(poten)	9.0988	6263.22		E(poten)	9.1188	6011.41
E(poten)	9.0239	6187.87		E(poten)	9.1398	6165.75		E(poten)	9.16	5988.43
E(poten)	9.0645	6211.29		E(poten)	9.1808	6287.15		E(poten)	9.2012	5938.22
E(poten)	9.1051	6211.17		E(poten)	9.2218	6199.01		E(poten)	9.2424	5986.98
E(poten)	9.1457	6221.24		E(poten)	9.2628	6221		E(poten)	9.2835	5986.44
E(poten)	9.1864	6189.32		E(poten)	9.3038	6209.6		E(poten)	9.3246	5926.91
E(poten)	9.2269	6173.7		E(poten)	9.3448	6177.31		E(poten)	9.3657	5978.39
E(poten)	9.2674	6154.46		E(poten)	9.3858	6298.23		E(poten)	9.4067	6007.16
E(poten)	9.308	6135.36		E(poten)	9.4268	6206.65		E(poten)	9.4477	6002.18
E(poten)	9.3486	6240.17		E(poten)	9.4678	6177.88		E(poten)	9.4888	5988.73
E(poten)	9.3892	6175.25		E(poten)	9.5087	6284.42		E(poten)	9.5299	5921.86
E(poten)	9.4297	6207.82		E(poten)	9.5497	6219.7		E(poten)	9.5709	5980.54
E(poten)	9.4703	6173.38		E(poten)	9.5907	6206.57		E(poten)	9.612	5935.09
E(poten)	9.5109	6228.45		E(poten)	9.6318	6268.29		E(poten)	9.653	5974.99
E(poten)	9.5514	6129.47		E(poten)	9.6729	6186.42		E(poten)	9.6941	5948.32
E(poten)	9.592	6135.71		E(poten)	9.714	6202		E(poten)	9.7351	5993.33
E(poten)	9.6325	6183.58		E(poten)	9.7551	6263.95		E(poten)	9.7761	5961.27
E(poten)	9.673	6188.22		E(poten)	9.7962	6205.24		E(poten)	9.8172	5978.05
E(poten)	9.7135	6170.11		E(poten)	9.8373	6220.57		E(poten)	9.8582	6004.46
E(poten)	9.7539	6226.92		E(poten)	9.8784	6245.92		E(poten)	9.8992	5920.07
E(poten)	9.7944	6166.39		E(poten)	9.9195	6180.74		E(poten)	9.9402	6049.54
E(poten)	9.8349	6243.97		E(poten)	9.9606	6165.62		E(poten)	9.9812	5936.09
E(poten)	9.8754	6151.85		E(poten)	10.002	6200.32		E(poten)	10.022	5984.38
E(poten)	9.9159	6211.85		E(poten)	10.043	6259.7		E(poten)	10.063	5943.66
E(poten)	9.9564	6220.77		E(poten)	10.084	6270.73		E(poten)	10.104	5985.19
E(poten)	9.9969	6161.45		E(poten)	10.125	6190.74		E(poten)	10.145	5984.08
E(poten)	10.037	6087.03		E(poten)	10.166	6196.15		E(poten)	10.186	6022.23
E(poten)	10.078	6164.68		E(poten)	10.207	6161.97		E(poten)	10.227	6050.9
E(poten)	10.119	6157.69		E(poten)	10.248	6176.45		E(poten)	10.268	5941.02
E(poten)	10.159	6209.5		E(poten)	10.289	6199.02		E(poten)	10.309	5985.61
E(poten)	10.2	6250.9		E(poten)	10.329	6213.14		E(poten)	10.35	5934.23
E(poten)	10.24	6195.69		E(poten)	10.37	6189.78		E(poten)	10.391	5993.51
E(poten)	10.281	6195.15		E(poten)	10.411	6217.66		E(poten)	10.432	5970.88
E(poten)	10.321	6157.68		E(poten)	10.452	6196.61		E(poten)	10.473	5959.11
E(poten)	10.362	6135.93		E(poten)	10.492	6258.25		E(poten)	10.514	5948.31
E(poten)	10.402	6165.47		E(poten)	10.533	6199.6		E(poten)	10.555	6036.94
E(poten)	10.443	6187.64		E(poten)	10.574	6216.64		E(poten)	10.596	6004.46
E(poten)	10.483	6131.26		E(poten)	10.615	6212.22		E(poten)	10.637	6018.54
E(poten)	10.524	6155.42		E(poten)	10.655	6173.52		E(poten)	10.678	5949.28
E(poten)	10.564	6139.46		E(poten)	10.696	6285.08		E(poten)	10.719	5958.78
E(poten)	10.605	6156.41		E(poten)	10.737	6212.69		E(poten)	10.76	5945.89
E(poten)	10.645	6189.36		E(poten)	10.778	6214.82		E(poten)	10.801	6031.74
E(poten)	10.686	6198.87		E(poten)	10.818	6185.49		E(poten)	10.842	5965.38
E(poten)	10.726	6197.78		E(poten)	10.859	6213.4		E(poten)	10.883	5953.34
E(poten)	10.767	6202.97		E(poten)	10.9	6170.78		E(poten)	10.924	6042.3
E(poten)	10.807	6169.77		E(poten)	10.941	6241.35		E(poten)	10.965	5955.29
E(poten)	10.848	6212.1		E(poten)	10.982	6202.07		E(poten)	11.006	5997.93
E(poten)	10.888	6145.57		E(poten)	11.022	6206.52		E(poten)	11.046	5954.09
E(poten)	10.929	6252.38		E(poten)	11.063	6241.09		E(poten)	11.087	5950.04
E(poten)	10.969	6136.38		E(poten)	11.104	6239.95		E(poten)	11.128	6024.21
E(poten)	11.01	6202.96		E(poten)	11.145	6184.17		E(poten)	11.169	5942.67
E(poten)	11.05	6200.06		E(poten)	11.186	6158.27		E(poten)	11.21	5916.89
E(poten)	11.091	6188.83		E(poten)	11.227	6281.77		E(poten)	11.251	5966.14
E(poten)	11.131	6197.15		E(poten)	11.268	6173.66		E(poten)	11.292	5972.81
E(poten)	11.172	6183.52		E(poten)	11.308	6215.91		E(poten)	11.333	5977.73
E(poten)	11.212	6166.82		E(poten)	11.349	6193.28		E(poten)	11.374	6016.05
E(poten)	11.253	6202.05		E(poten)	11.391	6218.48		E(poten)	11.415	5998.09
E(poten)	11.293	6157.2		E(poten)	11.432	6254.02		E(poten)	11.456	5971.47
E(poten)	11.334	6204.22		E(poten)	11.473	6159.2		E(poten)	11.497	5943.08
E(poten)	11.374	6184.79		E(poten)	11.514	6216.94		E(poten)	11.538	5976.61
E(poten)	11.414	6211.07		E(poten)	11.555	6229.33		E(poten)	11.579	5979.44
E(poten)	11.455	6217.66		E(poten)	11.596	6212.65		E(poten)	11.62	5930.87
E(poten)	11.495	6205.63		E(poten)	11.637	6205.03		E(poten)	11.661	5998.54
E(poten)	11.536	6202.95		E(poten)	11.678	6297.95		E(poten)	11.702	5935.45
E(poten)	11.576	6229.64		E(poten)	11.719	6200.77		E(poten)	11.743	5949.6
E(poten)	11.617	6159.05		E(poten)	11.76	6217.5		E(poten)	11.784	6025.46
E(poten)	11.657	6197.2		E(poten)	11.801	6230.77		E(poten)	11.825	5965.33
E(poten)	11.697	6212.44		E(poten)	11.842	6199.04		E(poten)	11.866	5901.67
E(poten)	11.738	6140.26		E(poten)	11.883	6216.06		E(poten)	11.908	5944.49
E(poten)	11.778	6210.63		E(poten)	11.924	6219.84		E(poten)	11.949	6013.65
E(poten)	11.818	6144.54		E(poten)	11.965	6175.07		E(poten)	11.99	5986.22
E(poten)	11.859	6204.76		E(poten)	12.006	6209.56		E(poten)	12.031	5994.08
E(poten)	11.899	6210.39		E(poten)	12.046	6193.73		E(poten)	12.072	6000.02
E(poten)	11.939	6235.15		E(poten)	12.087	6224.25		E(poten)	12.113	6016.51
E(poten)	11.98	6151.56		E(poten)	12.128	6244.3		E(poten)	12.154	5982.86
E(poten)	12.02	6224.77		E(poten)	12.169	6226.84		E(poten)	12.195	5981.61
E(poten)	12.06	6186.76		E(poten)	12.21	6211.17		E(poten)	12.236	5963.37
E(poten)	12.101	6158.86		E(poten)	12.251	6180.7		E(poten)	12.277	6006.24
E(poten)	12.141	6218.97		E(poten)	12.291	6177.28		E(poten)	12.318	5908.57
E(poten)	12.181	6117.86		E(poten)	12.332	6285.09		E(poten)	12.359	5965.38
E(poten)	12.222	6146.86		E(poten)	12.373	6148.21		E(poten)	12.4	5937.29
E(poten)	12.262	6169.55		E(poten)	12.414	6209.36		E(poten)	12.441	5955.27
E(poten)	12.302	6191.6		E(poten)	12.454	6139.71		E(poten)	12.482	6038.33
E(poten)	12.342	6134.16		E(poten)	12.495	6198.15		E(poten)	12.523	5967.43
E(poten)	12.383	6208.17		E(poten)	12.536	6219.52		E(poten)	12.564	5920.52
E(poten)	12.423	6153		E(poten)	12.577	6224.02		E(poten)	12.605	5990.46
E(poten)	12.463	6176.85		E(poten)	12.617	6211.32		E(poten)	12.646	6020.56
E(poten)	12.503	6137.92		E(poten)	12.658	6202.25		E(poten)	12.688	5946.12
E(poten)	12.544	6134.52		E(poten)	12.699	6187.74		E(poten)	12.729	5958.57
E(poten)	12.584	6131.5		E(poten)	12.74	6241.04		E(poten)	12.77	6020.42
E(poten)	12.624	6145.97		E(poten)	12.78	6152.38		E(poten)	12.811	5931.35
E(poten)	12.664	6183.82		E(poten)	12.821	6234.95		E(poten)	12.852	5989.83
E(poten)	12.704	6213.3		E(poten)	12.862	6190.24		E(poten)	12.893	5969.78
E(poten)	12.744	6177.95		E(poten)	12.902	6235.66		E(poten)	12.934	5946.15
E(poten)	12.784	6149.48		E(poten)	12.943	6196.77		E(poten)	12.975	6035.55
E(poten)	12.824	6217.18		E(poten)	12.984	6135.22		E(poten)	13.016	5929.95
E(poten)	12.865	6130.27		E(poten)	13.024	6182.75		E(poten)	13.057	5903.24
E(poten)	12.905	6194.86		E(poten)	13.065	6269.14		E(poten)	13.098	5987.88
E(poten)	12.945	6216.42		E(poten)	13.106	6221.41		E(poten)	13.139	5985.29
E(poten)	12.985	6228.4		E(poten)	13.146	6203.12		E(poten)	13.18	5913.73
E(poten)	13.025	6093.92		E(poten)	13.187	6155.03		E(poten)	13.221	5999.89
E(poten)	13.065	6137.45		E(poten)	13.227	6170.41		E(poten)	13.262	5964.32
E(poten)	13.105	6117.3		E(poten)	13.268	6175.24		E(poten)	13.303	5993.21
E(poten)	13.145	6145.68		E(poten)	13.308	6169.56		E(poten)	13.344	6009.08
E(poten)	13.185	6174.98		E(poten)	13.349	6200.16		E(poten)	13.384	6039.53
E(poten)	13.225	6146.06		E(poten)	13.389	6216.18		E(poten)	13.425	6011.47
E(poten)	13.265	6153.71		E(poten)	13.43	6197.8		E(poten)	13.466	5931.38
E(poten)	13.305	6173.07		E(poten)	13.47	6202.02		E(poten)	13.507	6005.49
E(poten)	13.345	6204.37		E(poten)	13.511	6195.87		E(poten)	13.548	5925.59
E(poten)	13.385	6176.77		E(poten)	13.551	6207.21		E(poten)	13.589	6023.23
E(poten)	13.426	6171.19		E(poten)	13.592	6166.5		E(poten)	13.63	5928.26
E(poten)	13.466	6122.78		E(poten)	13.633	6233.41		E(poten)	13.671	5966.09
E(poten)	13.506	6212.04		E(poten)	13.673	6226.24		E(poten)	13.712	5965.67
E(poten)	13.546	6156.66		E(poten)	13.714	6191.97		E(poten)	13.752	5985.04
E(poten)	13.586	6185.95		E(poten)	13.754	6257.32		E(poten)	13.793	6026.36
E(poten)	13.626	6140.89		E(poten)	13.795	6173.47		E(poten)	13.834	5962.14
E(poten)	13.666	6151.04		E(poten)	13.836	6235.25		E(poten)	13.875	5962.03
E(poten)	13.706	6153.98		E(poten)	13.876	6202.94		E(poten)	13.916	5929.04
E(poten)	13.746	6171.15		E(poten)	13.917	6134.38		E(poten)	13.957	6010.77
E(poten)	13.786	6136.3		E(poten)	13.957	6206.98		E(poten)	13.998	5993.55
E(poten)	13.826	6149.76		E(poten)	13.998	6188.23		E(poten)	14.039	5962.21
E(poten)	13.867	6181.48		E(poten)	14.039	6150.66		E(poten)	14.079	5969.15
E(poten)	13.907	6156.34		E(poten)	14.079	6204.12		E(poten)	14.12	5971.1
E(poten)	13.947	6116.07		E(poten)	14.12	6184.73		E(poten)	14.161	6026.23
E(poten)	13.987	6155.94		E(poten)	14.161	6193.36		E(poten)	14.202	6022.47
E(poten)	14.027	6207.17		E(poten)	14.201	6145.89		E(poten)	14.243	5889.86
E(poten)	14.067	6167.51		E(poten)	14.242	6199.95		E(poten)	14.284	6070.73
E(poten)	14.108	6189.74		E(poten)	14.283	6215.39		E(poten)	14.325	5949.16
E(poten)	14.148	6116.7		E(poten)	14.324	6198.74		E(poten)	14.366	5945.83
E(poten)	14.188	6157.97		E(poten)	14.365	6197.42		E(poten)	14.407	5932.55
E(poten)	14.228	6169.63		E(poten)	14.405	6140.88		E(poten)	14.448	5972.4
E(poten)	14.268	6179.61		E(poten)	14.446	6273.99		E(poten)	14.488	5987.83
E(poten)	14.308	6260.25		E(poten)	14.487	6142.8		E(poten)	14.529	5979.41
E(poten)	14.348	6196.75		E(poten)	14.528	6198.94		E(poten)	14.57	5898.3
E(poten)	14.389	6158.31		E(poten)	14.569	6167.85		E(poten)	14.611	5994.75
E(poten)	14.429	6172.78		E(poten)	14.61	6208.84		E(poten)	14.652	5988.26
E(poten)	14.469	6148.45		E(poten)	14.651	6195.34		E(poten)	14.693	5925.22
E(poten)	14.509	6176.76		E(poten)	14.691	6195.64		E(poten)	14.734	5975.84
E(poten)	14.549	6186.24		E(poten)	14.732	6207.7		E(poten)	14.775	5974.66
E(poten)	14.589	6120.88		E(poten)	14.773	6196.2		E(poten)	14.816	5928.82
E(poten)	14.629	6166.61		E(poten)	14.814	6177.32		E(poten)	14.857	6033.87
E(poten)	14.669	6184.42		E(poten)	14.855	6196.96		E(poten)	14.897	5940.97
E(poten)	14.709	6154.27		E(poten)	14.896	6170.5		E(poten)	14.938	5956.33
E(poten)	14.749	6102.06		E(poten)	14.937	6167.4		E(poten)	14.979	5946.24
E(poten)	14.789	6146.21		E(poten)	14.978	6112.02		E(poten)	15.02	5978.18
E(poten)	14.829	6178.66		E(poten)	15.019	6210.26		E(poten)	15.061	5959.34
E(poten)	14.869	6121.06		E(poten)	15.059	6179		E(poten)	15.102	6005.2
E(poten)	14.909	6166.64		E(poten)	15.1	6191.56		E(poten)	15.143	5918.57
E(poten)	14.949	6113.98		E(poten)	15.141	6149.6		E(poten)	15.184	6002.63
E(poten)	14.989	6088.09		E(poten)	15.182	6230.32		E(poten)	15.225	5956.44
E(poten)	15.029	6181.18		E(poten)	15.223	6183.59		E(poten)	15.266	6035.83
E(poten)	15.069	6208.28		E(poten)	15.264	6213.45		E(poten)	15.307	6040.59
E(poten)	15.109	6109		E(poten)	15.304	6141.33		E(poten)	15.348	6002.24
E(poten)	15.149	6120.23		E(poten)	15.345	6184.73		E(poten)	15.389	6016.9
E(poten)	15.189	6136.05		E(poten)	15.386	6185.11		E(poten)	15.43	5943.47
E(poten)	15.229	6147.13		E(poten)	15.427	6205.44		E(poten)	15.47	5931.63
E(poten)	15.269	6161.3		E(poten)	15.467	6194.89		E(poten)	15.511	6012.64
E(poten)	15.309	6169.11		E(poten)	15.508	6209.4		E(poten)	15.552	5959.24
E(poten)	15.349	6103.47		E(poten)	15.549	6165.92		E(poten)	15.593	5964.61
E(poten)	15.389	6172.15		E(poten)	15.589	6184.01		E(poten)	15.634	5894.43
E(poten)	15.429	6211.67		E(poten)	15.63	6174.8		E(poten)	15.675	5933.82
E(poten)	15.469	6205.74		E(poten)	15.671	6210.5		E(poten)	15.715	5986.63
E(poten)	15.509	6193.27		E(poten)	15.711	6118.84		E(poten)	15.756	5996.9
E(poten)	15.549	6174.14		E(poten)	15.752	6217.56		E(poten)	15.797	5952.95
E(poten)	15.589	6182.56		E(poten)	15.792	6145.08		E(poten)	15.838	5957.65
E(poten)	15.63	6113.52		E(poten)	15.833	6215.7		E(poten)	15.879	5961.89
E(poten)	15.67	6129.66		E(poten)	15.874	6190.43		E(poten)	15.919	6002.81
E(poten)	15.71	6130.09		E(poten)	15.915	6195.86		E(poten)	15.96	5947.93
E(poten)	15.75	6197.81		E(poten)	15.955	6199.79		E(poten)	16.001	5935.94
E(poten)	15.79	6164.39		E(poten)	15.996	6079.79		E(poten)	16.042	5952.54
E(poten)	15.83	6216		E(poten)	16.037	6208.21		E(poten)	16.082	5994.11
E(poten)	15.87	6165.48		E(poten)	16.077	6186.65		E(poten)	16.123	6030.08
E(poten)	15.911	6138.91		E(poten)	16.118	6158.03		E(poten)	16.164	5996.27
E(poten)	15.951	6212.25		E(poten)	16.158	6143.69		E(poten)	16.205	5999.3
E(poten)	15.991	6114.97		E(poten)	16.199	6123.37		E(poten)	16.245	5916.13
E(poten)	16.031	6094.55		E(poten)	16.24	6158.91		E(poten)	16.286	5984.62
E(poten)	16.071	6170.43		E(poten)	16.28	6164.02		E(poten)	16.327	5940.43
E(poten)	16.112	6172.93		E(poten)	16.321	6112.65		E(poten)	16.367	6021.88
E(poten)	16.152	6114.91		E(poten)	16.361	6209.09		E(poten)	16.408	5876.77
E(poten)	16.192	6149.89		E(poten)	16.402	6133.58		E(poten)	16.449	6005.89
E(poten)	16.232	6138.68		E(poten)	16.442	6263.69		E(poten)	16.49	5908.82
E(poten)	16.273	6151.43		E(poten)	16.483	6150.06		E(poten)	16.53	6029.72
E(poten)	16.313	6103.2		E(poten)	16.524	6136.21		E(poten)	16.571	5995.41
E(poten)	16.353	6180.32		E(poten)	16.564	6218.74		E(poten)	16.612	6031.63
E(poten)	16.394	6082.09		E(poten)	16.605	6097.75		E(poten)	16.653	5922.67
E(poten)	16.434	6201.86		E(poten)	16.645	6170.37		E(poten)	16.694	5987.73
E(poten)	16.474	6155.22		E(poten)	16.686	6158.99		E(poten)	16.735	6018.04
E(poten)	16.514	6128.82		E(poten)	16.727	6144.03		E(poten)	16.775	5993.91
E(poten)	16.555	6165.3		E(poten)	16.767	6178.74		E(poten)	16.816	6038.9
E(poten)	16.595	6198.1		E(poten)	16.808	6122.68		E(poten)	16.857	5948.7
E(poten)	16.635	6129.63		E(poten)	16.848	6120.23		E(poten)	16.898	5958.16
E(poten)	16.675	6169.53		E(poten)	16.889	6084.31		E(poten)	16.939	5972.73
E(poten)	16.715	6144.35		E(poten)	16.929	6178.28		E(poten)	16.98	5963.55
E(poten)	16.755	6205.4		E(poten)	16.97	6137.55		E(poten)	17.021	5943.38
E(poten)	16.795	6176.48		E(poten)	17.01	6076.87		E(poten)	17.062	5955.26
E(poten)	16.835	6108.33		E(poten)	17.051	6216.57		E(poten)	17.103	5937.99
E(poten)	16.875	6097.68		E(poten)	17.091	6088.04		E(poten)	17.143	6048.46
E(poten)	16.915	6146.1		E(poten)	17.132	6198.36		E(poten)	17.184	5969.46
E(poten)	16.955	6112.08		E(poten)	17.172	6112.6		E(poten)	17.225	5987.2
E(poten)	16.995	6134.04		E(poten)	17.213	6268		E(poten)	17.266	5983.27
E(poten)	17.035	6136.71		E(poten)	17.253	6127.47		E(poten)	17.306	5995.03
E(poten)	17.075	6179.72		E(poten)	17.294	6150.8		E(poten)	17.347	5961.37
E(poten)	17.115	6169.28		E(poten)	17.334	6158.96		E(poten)	17.388	5970.52
E(poten)	17.155	6118.93		E(poten)	17.375	6180.5		E(poten)	17.428	5977.82
E(poten)	17.195	6136.25		E(poten)	17.415	6128.51		E(poten)	17.469	6003.85
E(poten)	17.235	6195.9		E(poten)	17.456	6158.26		E(poten)	17.51	5961.95
E(poten)	17.275	6170.02		E(poten)	17.496	6148.88		E(poten)	17.55	5945.08
E(poten)	17.314	6209.88		E(poten)	17.537	6129.22		E(poten)	17.591	5993.3
E(poten)	17.354	6160.34		E(poten)	17.577	6145.99		E(poten)	17.632	5982.7
E(poten)	17.394	6166.78		E(poten)	17.618	6161.57		E(poten)	17.672	5961.8
E(poten)	17.434	6121.75		E(poten)	17.658	6162.93		E(poten)	17.713	5993.31
E(poten)	17.474	6119.71		E(poten)	17.698	6100.18		E(poten)	17.754	5948.3
E(poten)	17.514	6125.13		E(poten)	17.739	6120.09		E(poten)	17.794	5966.37
E(poten)	17.555	6135.91		E(poten)	17.78	6147.15		E(poten)	17.835	5990.19
E(poten)	17.595	6157.11		E(poten)	17.82	6143.29		E(poten)	17.876	6071.34
E(poten)	17.635	6106.85		E(poten)	17.86	6245.49		E(poten)	17.917	5908.5
E(poten)	17.675	6142.15		E(poten)	17.901	6211.02		E(poten)	17.957	6026.87
E(poten)	17.715	6167.36		E(poten)	17.941	6134		E(poten)	17.998	5975.84
E(poten)	17.755	6176.9		E(poten)	17.982	6140.26		E(poten)	18.039	6073.49
E(poten)	17.795	6122.95		E(poten)	18.022	6173.9		E(poten)	18.079	5991.06
E(poten)	17.835	6147.96		E(poten)	18.063	6117.58		E(poten)	18.12	6006.99
E(poten)	17.874	6151.69		E(poten)	18.104	6218.18		E(poten)	18.161	5899.03
E(poten)	17.914	6158.03		E(poten)	18.144	6157.67		E(poten)	18.201	6014.39
E(poten)	17.954	6094.08		E(poten)	18.185	6182.99		E(poten)	18.242	5957.43
E(poten)	17.994	6111.36		E(poten)	18.225	6113.66		E(poten)	18.283	5952.08
E(poten)	18.034	6124.35		E(poten)	18.266	6115.37		E(poten)	18.324	5963.96
E(poten)	18.074	6116.03		E(poten)	18.307	6133.22		E(poten)	18.364	6026.38
E(poten)	18.114	6155.07		E(poten)	18.347	6104.38		E(poten)	18.405	5945.43
E(poten)	18.154	6067.69		E(poten)	18.388	6137.69		E(poten)	18.446	5943.85
E(poten)	18.193	6060.17		E(poten)	18.429	6241.87		E(poten)	18.487	5952.57
E(poten)	18.233	6120.73		E(poten)	18.469	6215.23		E(poten)	18.527	6044.34
E(poten)	18.273	6102.06		E(poten)	18.51	6166.57		E(poten)	18.568	5991.3
E(poten)	18.312	6125.09		E(poten)	18.551	6124.69		E(poten)	18.608	5977.95
E(poten)	18.352	6143.5		E(poten)	18.591	6156.67		E(poten)	18.649	6023.14
E(poten)	18.392	6132.02		E(poten)	18.632	6098.41		E(poten)	18.69	5999.71
E(poten)	18.431	6105.37		E(poten)	18.672	6178.77		E(poten)	18.73	5958.07
E(poten)	18.471	6090.81		E(poten)	18.713	6190.67		E(poten)	18.771	5952.51
E(poten)	18.51	6147.09		E(poten)	18.753	6194.49		E(poten)	18.811	5874.88
E(poten)	18.55	6162.49		E(poten)	18.794	6185.18		E(poten)	18.852	5999.14
E(poten)	18.59	6144.49		E(poten)	18.835	6148.75		E(poten)	18.892	6038.17
E(poten)	18.629	6090.91		E(poten)	18.876	6149.72		E(poten)	18.933	6008.87
E(poten)	18.669	6081.75		E(poten)	18.916	6173.67		E(poten)	18.974	5957.78
E(poten)	18.709	6094.4		E(poten)	18.957	6162.51		E(poten)	19.014	5999.83
E(poten)	18.749	6118.97		E(poten)	18.998	6231.7		E(poten)	19.055	5919.24
E(poten)	18.788	6157.23		E(poten)	19.038	6086.47		E(poten)	19.096	5956.59
E(poten)	18.828	6132.38		E(poten)	19.079	6166.86		E(poten)	19.136	5975.63
E(poten)	18.868	6127.37		E(poten)	19.12	6149.83		E(poten)	19.177	5981.82
E(poten)	18.908	6160.51		E(poten)	19.161	6153.85		E(poten)	19.217	5965.93
E(poten)	18.947	6114.46		E(poten)	19.202	6240.96		E(poten)	19.258	5977.04
E(poten)	18.987	6110.04		E(poten)	19.242	6052.6		E(poten)	19.299	5937.24
E(poten)	19.027	6137.89		E(poten)	19.283	6254.03		E(poten)	19.339	5943.06
E(poten)	19.067	6153.51		E(poten)	19.324	6078.58		E(poten)	19.38	6033.69
E(poten)	19.106	6076.48		E(poten)	19.365	6204.56		E(poten)	19.42	5914.62
E(poten)	19.146	6186.99		E(poten)	19.406	6087.9		E(poten)	19.46	6052.83
E(poten)	19.186	6146.76		E(poten)	19.446	6172.68		E(poten)	19.501	5944.59
E(poten)	19.226	6127.65		E(poten)	19.487	6147.66		E(poten)	19.541	5992.64
E(poten)	19.265	6156.97		E(poten)	19.528	6137.52		E(poten)	19.582	6027.48
E(poten)	19.305	6087.29		E(poten)	19.569	6178.24		E(poten)	19.622	5918.8
E(poten)	19.345	6086.44		E(poten)	19.609	6147.73		E(poten)	19.663	5982.12
E(poten)	19.385	6144.25		E(poten)	19.65	6102.09		E(poten)	19.703	5939.68
E(poten)	19.425	6152.24		E(poten)	19.691	6141.55		E(poten)	19.744	5900.03
E(poten)	19.464	6137.31		E(poten)	19.731	6119.4		E(poten)	19.784	5988.9
E(poten)	19.504	6113.28		E(poten)	19.772	6085.68		E(poten)	19.825	5966.99
E(poten)	19.544	6105.52		E(poten)	19.813	6166.12		E(poten)	19.865	5916.81
E(poten)	19.584	6164.18		E(poten)	19.853	6088.56		E(poten)	19.905	6055.41
E(poten)	19.623	6090.08		E(poten)	19.894	6211.06		E(poten)	19.946	5991.94
E(poten)	19.663	6144.06		E(poten)	19.935	6125.71		E(poten)	19.986	5930.53
E(poten)	19.702	6107.83		E(poten)	19.975	6240.28		E(poten)	20.027	6023.48
E(poten)	19.742	6090.51		E(poten)	20.016	6058.55		E(poten)	20.067	5995.54
E(poten)	19.782	6111.53		E(poten)	20.057	6256.31		E(poten)	20.107	5995.52
E(poten)	19.821	6140.97		E(poten)	20.097	6110.01		E(poten)	20.148	5972.98
E(poten)	19.861	6161.53		E(poten)	20.138	6089.14		E(poten)	20.188	6025.09
E(poten)	19.901	6123.99		E(poten)	20.178	6092.88		E(poten)	20.228	5910.13
E(poten)	19.941	5995.17		E(poten)	20.219	6130.09		E(poten)	20.269	6003.85
E(poten)	19.98	6147.82		E(poten)	20.259	6103.16		E(poten)	20.309	5988.36
E(poten)	20.02	6142.67		E(poten)	20.3	6120.27		E(poten)	20.349	5968.1
E(poten)	20.06	6077.65		E(poten)	20.34	6175.53		E(poten)	20.39	5996.72
E(poten)	20.1	6135.57		E(poten)	20.381	6142.93		E(poten)	20.43	5924.16
E(poten)	20.139	6075.73		E(poten)	20.422	6155.48		E(poten)	20.47	5966.58
E(poten)	20.179	6138.76		E(poten)	20.462	6083.3		E(poten)	20.51	6024.2
E(poten)	20.219	6128.67		E(poten)	20.503	6107.05		E(poten)	20.551	5952.74
E(poten)	20.259	6078		E(poten)	20.543	6105.32		E(poten)	20.591	5950.96
E(poten)	20.299	6128.83		E(poten)	20.584	6103		E(poten)	20.631	6014.43
E(poten)	20.338	6124.21		E(poten)	20.625	6153.91		E(poten)	20.672	5974.32
E(poten)	20.378	6087.58		E(poten)	20.665	6142.55		E(poten)	20.712	5938.42
E(poten)	20.418	6056.34		E(poten)	20.705	6125.48		E(poten)	20.752	6101.58
E(poten)	20.458	6079.69		E(poten)	20.746	6095.14		E(poten)	20.793	5945.18
E(poten)	20.498	6157.9		E(poten)	20.786	6197.05		E(poten)	20.833	5964.4
E(poten)	20.538	6169.77		E(poten)	20.827	6183.22		E(poten)	20.874	5981.25
E(poten)	20.578	6197.05		E(poten)	20.867	6182.45		E(poten)	20.914	6003.24
E(poten)	20.618	6115.4		E(poten)	20.907	6080.41		E(poten)	20.954	6002.92
E(poten)	20.658	6120.14		E(poten)	20.948	6111.32		E(poten)	20.995	5961.68
E(poten)	20.698	6109.52		E(poten)	20.988	6174.23		E(poten)	21.035	5993.31
E(poten)	20.737	6044.23		E(poten)	21.028	6115.78		E(poten)	21.076	5945.82
E(poten)	20.777	6044.5		E(poten)	21.069	6142.8		E(poten)	21.116	6039.86
E(poten)	20.817	6190.99		E(poten)	21.109	6184.76		E(poten)	21.156	6008.47
E(poten)	20.857	6150.48		E(poten)	21.149	6105.23		E(poten)	21.197	6014.09
E(poten)	20.897	6133.43		E(poten)	21.19	6137.64		E(poten)	21.237	5945.93
E(poten)	20.937	6159.36		E(poten)	21.23	6137.03		E(poten)	21.277	5978.31
E(poten)	20.977	6073.64		E(poten)	21.27	6175.46		E(poten)	21.318	5943.99
E(poten)	21.017	6128.26		E(poten)	21.311	6127.32		E(poten)	21.358	5975.25
E(poten)	21.057	6079.38		E(poten)	21.351	6087.95		E(poten)	21.398	5894.75
E(poten)	21.097	6173.45		E(poten)	21.391	6156.87		E(poten)	21.439	6089.02
E(poten)	21.137	6179.26		E(poten)	21.432	6067.2		E(poten)	21.479	5957.87
E(poten)	21.176	6140.56		E(poten)	21.472	6044.16		E(poten)	21.519	5947.29
E(poten)	21.216	6128.68		E(poten)	21.512	6153.73		E(poten)	21.56	6027.51
E(poten)	21.256	6119.24		E(poten)	21.553	6100.27		E(poten)	21.6	5983.93
E(poten)	21.296	6150.48		E(poten)	21.593	6172.3		E(poten)	21.64	5920.83
E(poten)	21.336	6116.82		E(poten)	21.633	6152.26		E(poten)	21.68	6006.53
E(poten)	21.376	6125.38		E(poten)	21.674	6124.07		E(poten)	21.721	6044.55
E(poten)	21.416	6126.22		E(poten)	21.714	6181.33		E(poten)	21.761	6004.3
E(poten)	21.456	6102.92		E(poten)	21.754	6157.06		E(poten)	21.802	5953.4
E(poten)	21.496	6108.05		E(poten)	21.795	6138.75		E(poten)	21.842	6034.01
E(poten)	21.536	6059.04		E(poten)	21.835	6158.48		E(poten)	21.882	5968.8
E(poten)	21.576	6086.93		E(poten)	21.876	6126.97		E(poten)	21.923	5991.37
E(poten)	21.616	6158.24		E(poten)	21.916	6128.4		E(poten)	21.963	6007.51
E(poten)	21.656	6143.51		E(poten)	21.956	6108.44		E(poten)	22.003	6005.86
E(poten)	21.696	6137.96		E(poten)	21.997	6160.14		E(poten)	22.043	6006.6
E(poten)	21.736	6118.67		E(poten)	22.037	6142.27		E(poten)	22.084	6004.15
E(poten)	21.776	6087.37		E(poten)	22.077	6161.23		E(poten)	22.124	6052
E(poten)	21.815	6078.86		E(poten)	22.117	6152.4		E(poten)	22.164	6014.79
E(poten)	21.855	6183.64		E(poten)	22.158	6140.68		E(poten)	22.204	5928.81
E(poten)	21.895	6142.32		E(poten)	22.198	6053.68		E(poten)	22.244	5904.53
E(poten)	21.935	6205.74		E(poten)	22.238	6198.73		E(poten)	22.285	5980.26
E(poten)	21.975	6130.64		E(poten)	22.278	6133.44		E(poten)	22.325	5918.7
E(poten)	22.015	6103.42		E(poten)	22.319	6167.66		E(poten)	22.365	5995.5
E(poten)	22.055	6152.18		E(poten)	22.359	6152.18		E(poten)	22.405	6040.96
E(poten)	22.094	6150.1		E(poten)	22.399	6155.17		E(poten)	22.446	5945.12
E(poten)	22.134	6150.43		E(poten)	22.439	6176.99		E(poten)	22.486	5951.05
E(poten)	22.174	6089.32		E(poten)	22.48	6051.64		E(poten)	22.526	5957.99
E(poten)	22.214	6116.92		E(poten)	22.52	6089.55		E(poten)	22.566	5951.94
E(poten)	22.254	6126.98		E(poten)	22.56	6130.47		E(poten)	22.607	5938.92
E(poten)	22.294	6169.27		E(poten)	22.6	6077.34		E(poten)	22.647	5949.77
E(poten)	22.334	6088.68		E(poten)	22.64	6114.58		E(poten)	22.687	5949.72
E(poten)	22.374	6136.84		E(poten)	22.68	6116.84		E(poten)	22.728	5971.51
E(poten)	22.414	6106.11		E(poten)	22.72	6191.68		E(poten)	22.768	5978.76
E(poten)	22.454	6075.86		E(poten)	22.761	6112.19		E(poten)	22.808	5983.45
E(poten)	22.494	6084.49		E(poten)	22.801	6165.29		E(poten)	22.848	5993.36
E(poten)	22.534	6191.11		E(poten)	22.841	6239.27		E(poten)	22.889	5979.49
E(poten)	22.574	6073.61		E(poten)	22.881	6133.78		E(poten)	22.929	5931.66
E(poten)	22.614	6106.54		E(poten)	22.921	6134.31		E(poten)	22.969	5957.36
E(poten)	22.654	6140.49		E(poten)	22.961	6114.4		E(poten)	23.01	5932.52
E(poten)	22.695	6109.98		E(poten)	23.001	6127.76		E(poten)	23.05	5955.62
E(poten)	22.735	6130.96		E(poten)	23.041	6165.55		E(poten)	23.09	5953.11
E(poten)	22.775	6140.95		E(poten)	23.081	6088.77		E(poten)	23.131	5878.77
E(poten)	22.815	6140.35		E(poten)	23.121	6225.27		E(poten)	23.171	6009.85
E(poten)	22.855	6105.25		E(poten)	23.161	6155.11		E(poten)	23.211	5957.99
E(poten)	22.895	6105.7		E(poten)	23.202	6192.01		E(poten)	23.252	5961.74
E(poten)	22.935	6065.05		E(poten)	23.242	6141.12		E(poten)	23.292	5959.48
E(poten)	22.975	6212.94		E(poten)	23.282	6182.18		E(poten)	23.332	6082.22
E(poten)	23.015	6093.01		E(poten)	23.322	6147.8		E(poten)	23.373	5983
E(poten)	23.055	6122.56		E(poten)	23.362	6105.59		E(poten)	23.413	5920.55
E(poten)	23.095	6128.99		E(poten)	23.402	6148.25		E(poten)	23.453	6029.55
E(poten)	23.135	6157.64		E(poten)	23.443	6226.77		E(poten)	23.494	5937.55
E(poten)	23.175	6067.35		E(poten)	23.483	6173.49		E(poten)	23.534	5890.85
E(poten)	23.215	6090.66		E(poten)	23.523	6150.16		E(poten)	23.574	5991.53
E(poten)	23.255	6091.73		E(poten)	23.563	6148.38		E(poten)	23.615	5997.7
E(poten)	23.295	6155.1		E(poten)	23.604	6154.11		E(poten)	23.655	5937.59
E(poten)	23.335	6066.36		E(poten)	23.644	6178.08		E(poten)	23.695	6000.01
E(poten)	23.375	6093.38		E(poten)	23.684	6086.28		E(poten)	23.735	6007.47
E(poten)	23.415	6162.35		E(poten)	23.724	6101.83		E(poten)	23.776	6017.92
E(poten)	23.454	6137.73		E(poten)	23.764	6106.85		E(poten)	23.816	5966.82
E(poten)	23.494	6103.3		E(poten)	23.805	6143.15		E(poten)	23.856	5962.67
E(poten)	23.534	6106.58		E(poten)	23.845	6115.81		E(poten)	23.897	5961.31
E(poten)	23.574	6140.49		E(poten)	23.885	6107.26		E(poten)	23.937	5929.14
E(poten)	23.614	6094.06		E(poten)	23.925	6120.37		E(poten)	23.978	5955.1
E(poten)	23.654	6110.97		E(poten)	23.965	6104.48		E(poten)	24.018	5996.12
E(poten)	23.693	6144.5		E(poten)	24.005	6132.95		E(poten)	24.059	5933.72
E(poten)	23.733	6079.13		E(poten)	24.045	6089.25		E(poten)	24.099	5906.21
E(poten)	23.773	6126.98		E(poten)	24.085	6207.3		E(poten)	24.14	5988.25
E(poten)	23.813	6135.17		E(poten)	24.125	6141.23		E(poten)	24.18	6001.84
E(poten)	23.853	6056.03		E(poten)	24.165	6121.86		E(poten)	24.221	6015.85
E(poten)	23.893	6107.18		E(poten)	24.205	6095.55		E(poten)	24.261	5928.83
E(poten)	23.932	6139.25		E(poten)	24.245	6105.15		E(poten)	24.302	6123.66
E(poten)	23.972	6101.13		E(poten)	24.285	6139.63		E(poten)	24.342	5889.05
E(poten)	24.012	6055.41		E(poten)	24.325	6138.52		E(poten)	24.383	6065.89
E(poten)	24.052	6126.82		E(poten)	24.365	6193.74		E(poten)	24.424	5880.9
E(poten)	24.092	6118.96		E(poten)	24.405	6112.61		E(poten)	24.464	5958.53
E(poten)	24.132	6129.27		E(poten)	24.445	6072.34		E(poten)	24.505	6023.17
E(poten)	24.172	6136.51		E(poten)	24.485	6071.91		E(poten)	24.546	5991.09
E(poten)	24.212	6104.01		E(poten)	24.524	6147		E(poten)	24.586	5974.54
E(poten)	24.251	6138.75		E(poten)	24.564	6086.93		E(poten)	24.627	5971.94
E(poten)	24.291	6128.68		E(poten)	24.604	6129.03		E(poten)	24.668	5960.87
E(poten)	24.331	6152.2		E(poten)	24.644	6179.93		E(poten)	24.708	6019.08
E(poten)	24.371	6092.76		E(poten)	24.684	6150.67		E(poten)	24.749	6000.43
E(poten)	24.411	6104.37		E(poten)	24.724	6116.31		E(poten)	24.79	6008.6
E(poten)	24.451	6120.65		E(poten)	24.764	6133.49		E(poten)	24.83	5949.28
E(poten)	24.491	6080.84		E(poten)	24.804	6118.29		E(poten)	24.871	5999.14
E(poten)	24.531	6109.08		E(poten)	24.844	6084.35		E(poten)	24.911	5955.7
E(poten)	24.571	6192.19		E(poten)	24.883	6147.69		E(poten)	24.952	5915.54
E(poten)	24.611	6207		E(poten)	24.923	6134.31		E(poten)	24.993	5941.66
E(poten)	24.651	6175.22		E(poten)	24.963	6102.47		E(poten)	25.033	5990.69
E(poten)	24.691	6105.7		E(poten)	25.003	6039.32		E(poten)	25.074	5975.37
E(poten)	24.73	6110.83		E(poten)	25.043	6147.47		E(poten)	25.115	5959.77
E(poten)	24.77	6150.57		E(poten)	25.083	6159.75		E(poten)	25.155	5987.04
E(poten)	24.81	6081.64		E(poten)	25.123	6162.28		E(poten)	25.196	5962.25
E(poten)	24.85	6163.9		E(poten)	25.162	6163.97		E(poten)	25.236	5974
E(poten)	24.89	6110.66		E(poten)	25.202	6087.18		E(poten)	25.277	5988.57
E(poten)	24.93	6134.37		E(poten)	25.242	6105.61		E(poten)	25.318	5942.13
E(poten)	24.97	6119.34		E(poten)	25.282	6050.45		E(poten)	25.358	5932.59
E(poten)	25.01	6055.99		E(poten)	25.322	6060.99		E(poten)	25.399	5981.2
E(poten)	25.05	6067.45		E(poten)	25.362	6049.74		E(poten)	25.44	5952.69
E(poten)	25.09	6068.87		E(poten)	25.402	6182.31		E(poten)	25.48	5990.64
E(poten)	25.129	6083.94		E(poten)	25.442	6206.28		E(poten)	25.521	5989.98
E(poten)	25.169	6076.6		E(poten)	25.482	6095.63		E(poten)	25.561	6059.31
E(poten)	25.209	6096.21		E(poten)	25.522	6147.53		E(poten)	25.602	5896.7
E(poten)	25.249	6158.69		E(poten)	25.562	6145.08		E(poten)	25.643	5988.21
E(poten)	25.289	6128.22		E(poten)	25.602	6137.27		E(poten)	25.683	5980.23
E(poten)	25.329	6132.11		E(poten)	25.642	6176.58		E(poten)	25.724	5944.69
E(poten)	25.369	6142.14		E(poten)	25.682	6134.91		E(poten)	25.764	5952.12
E(poten)	25.409	6109.44		E(poten)	25.722	6135.8		E(poten)	25.805	5964.56
E(poten)	25.449	6134.49		E(poten)	25.762	6095.37		E(poten)	25.845	5945.35
E(poten)	25.489	6111.34		E(poten)	25.802	6056.86		E(poten)	25.886	6004.76
E(poten)	25.529	6075.25		E(poten)	25.842	6061.88		E(poten)	25.927	6038.63
E(poten)	25.568	6174.02		E(poten)	25.882	6235.64		E(poten)	25.967	5945.6
E(poten)	25.608	6107.82		E(poten)	25.922	6171.92		E(poten)	26.008	5957.68
E(poten)	25.648	6112.16		E(poten)	25.962	6184.33		E(poten)	26.048	5946.29
E(poten)	25.688	6119.38		E(poten)	26.002	6142.58		E(poten)	26.089	5993.92
E(poten)	25.728	6113.36		E(poten)	26.042	6111.32		E(poten)	26.129	5968.1
E(poten)	25.767	6093.76		E(poten)	26.082	6094.09		E(poten)	26.17	6023.69
E(poten)	25.807	6131.73		E(poten)	26.122	6098.14		E(poten)	26.21	5981.8
E(poten)	25.847	6128.49		E(poten)	26.162	6070.85		E(poten)	26.251	5906.17
E(poten)	25.887	6040.59		E(poten)	26.202	6088.44		E(poten)	26.291	5945.05
E(poten)	25.926	6069.75		E(poten)	26.242	6112.34		E(poten)	26.331	6002.78
E(poten)	25.966	6108.38		E(poten)	26.282	6126		E(poten)	26.372	5930.4
E(poten)	26.006	6137.38		E(poten)	26.322	6141.53		E(poten)	26.412	6049.15
E(poten)	26.046	6068.67		E(poten)	26.362	6157.79		E(poten)	26.453	5882.77
E(poten)	26.086	6087.23		E(poten)	26.402	6150.89		E(poten)	26.493	6004.28
E(poten)	26.126	6189.48		E(poten)	26.442	6182.28		E(poten)	26.534	5934.9
E(poten)	26.166	6082.66		E(poten)	26.482	6208.15		E(poten)	26.574	5951.17
E(poten)	26.206	6166.78		E(poten)	26.523	6099.55		E(poten)	26.614	5955.6
E(poten)	26.246	6115.02		E(poten)	26.563	6099.06		E(poten)	26.655	5973.21
E(poten)	26.286	6150.12		E(poten)	26.603	6172.78		E(poten)	26.695	5859.54
E(poten)	26.326	6096.82		E(poten)	26.643	6205.93		E(poten)	26.736	5938.45
E(poten)	26.366	6121.13		E(poten)	26.683	6149.43		E(poten)	26.776	5946.94
E(poten)	26.406	6161.99		E(poten)	26.723	6162.74		E(poten)	26.816	5943.84
E(poten)	26.446	6092.06		E(poten)	26.763	6101.61		E(poten)	26.857	5905.23
E(poten)	26.486	6117.89		E(poten)	26.803	6124.99		E(poten)	26.897	5952.53
E(poten)	26.526	6141.68		E(poten)	26.843	6120.29		E(poten)	26.937	5952.99
E(poten)	26.566	6161.38		E(poten)	26.883	6074.53		E(poten)	26.978	5943.13
E(poten)	26.606	6106.58		E(poten)	26.923	6139.67		E(poten)	27.018	5957.95
E(poten)	26.646	6131.02		E(poten)	26.963	6141.85		E(poten)	27.059	5982.08
E(poten)	26.686	6177.74		E(poten)	27.003	6159.86		E(poten)	27.099	6055.76
E(poten)	26.726	6198.87		E(poten)	27.043	6085.81		E(poten)	27.139	6006.1
E(poten)	26.766	6139.15		E(poten)	27.083	6075.56		E(poten)	27.18	5932.62
E(poten)	26.807	6078.6		E(poten)	27.123	6120.98		E(poten)	27.22	6004.25
E(poten)	26.847	6137.63		E(poten)	27.163	6099.34		E(poten)	27.261	5949.77
E(poten)	26.887	6229.88		E(poten)	27.203	6216.88		E(poten)	27.301	5957.83
E(poten)	26.927	6141.62		E(poten)	27.243	6162.58		E(poten)	27.341	6101.23
E(poten)	26.967	6085.22		E(poten)	27.283	6150.26		E(poten)	27.382	5928.07
E(poten)	27.007	6076.07		E(poten)	27.323	6102.79		E(poten)	27.422	6048.32
E(poten)	27.047	6099.47		E(poten)	27.363	6120.77		E(poten)	27.462	5953.12
E(poten)	27.087	6151.86		E(poten)	27.403	6136.1		E(poten)	27.503	5957.68
E(poten)	27.127	6178.1		E(poten)	27.443	6098.16		E(poten)	27.543	6002.29
E(poten)	27.167	6123.32		E(poten)	27.483	6091.54		E(poten)	27.584	5990.65
E(poten)	27.207	6079.56		E(poten)	27.523	6119.45		E(poten)	27.624	5942.1
E(poten)	27.247	6159.16		E(poten)	27.563	6117.35		E(poten)	27.664	5987.45
E(poten)	27.287	6115.71		E(poten)	27.603	6136.01		E(poten)	27.705	6039.26
E(poten)	27.327	6159.16		E(poten)	27.643	6181.06		E(poten)	27.745	5988.2
E(poten)	27.367	6157.81		E(poten)	27.683	6152.43		E(poten)	27.785	5973.21
E(poten)	27.407	6171.7		E(poten)	27.724	6143.93		E(poten)	27.826	5937.45
E(poten)	27.447	6154.84		E(poten)	27.764	6153.07		E(poten)	27.866	5982.68
E(poten)	27.487	6161.82		E(poten)	27.804	6166.61		E(poten)	27.906	5977.33
E(poten)	27.527	6066.38		E(poten)	27.844	6165.47		E(poten)	27.947	5914.47
E(poten)	27.567	6160.01		E(poten)	27.883	6083.7		E(poten)	27.987	6020.7
E(poten)	27.607	6092.87		E(poten)	27.923	6166.47		E(poten)	28.027	5967.29
E(poten)	27.648	6109.42		E(poten)	27.963	6133.86		E(poten)	28.068	5888.4
E(poten)	27.688	6176.14		E(poten)	28.003	6068.1		E(poten)	28.108	6019.69
E(poten)	27.728	6107.98		E(poten)	28.043	6133.34		E(poten)	28.148	5959.56
E(poten)	27.768	6134.79		E(poten)	28.083	6195.99		E(poten)	28.189	5897.11
E(poten)	27.808	6168.09		E(poten)	28.123	6167.13		E(poten)	28.229	6032.64
E(poten)	27.848	6101.88		E(poten)	28.163	6184.74		E(poten)	28.269	5934.97
E(poten)	27.888	6074.14		E(poten)	28.203	6108.29		E(poten)	28.31	5942.52
E(poten)	27.928	6106.59		E(poten)	28.243	6120.31		E(poten)	28.35	5979.46
E(poten)	27.968	6062.05		E(poten)	28.283	6112.41		E(poten)	28.39	5971.22
E(poten)	28.008	6121.33		E(poten)	28.323	6129.7		E(poten)	28.431	5931.49
E(poten)	28.048	6117.26		E(poten)	28.363	6124.9		E(poten)	28.471	5952.25
E(poten)	28.088	6132.58		E(poten)	28.403	6192.93		E(poten)	28.511	6020.2
E(poten)	28.128	6063.06		E(poten)	28.443	6129.41		E(poten)	28.552	5842.17
E(poten)	28.168	6155.88		E(poten)	28.483	6080.86		E(poten)	28.592	5967.72
E(poten)	28.208	6067.53		E(poten)	28.522	6136.91		E(poten)	28.633	5998.6
E(poten)	28.248	6053.55		E(poten)	28.562	6144.05		E(poten)	28.673	5921.4
E(poten)	28.288	6134.85		E(poten)	28.602	6166.87		E(poten)	28.714	5983.62
E(poten)	28.328	6163.87		E(poten)	28.642	6119.95		E(poten)	28.754	6011.85
E(poten)	28.368	6089.48		E(poten)	28.682	6093.54		E(poten)	28.795	5948.42
E(poten)	28.407	6040.9		E(poten)	28.721	6132.36		E(poten)	28.835	6005.85
E(poten)	28.447	6206.18		E(poten)	28.761	6132.96		E(poten)	28.876	5974.76
E(poten)	28.487	6174.59		E(poten)	28.801	6137.91		E(poten)	28.916	6044.98
E(poten)	28.527	6199.59		E(poten)	28.841	6130.22		E(poten)	28.957	5979.48
E(poten)	28.567	6115.07		E(poten)	28.881	6127.57		E(poten)	28.997	5984.56
E(poten)	28.607	6125.06		E(poten)	28.92	6156.74		E(poten)	29.038	5937.99
E(poten)	28.647	6123.08		E(poten)	28.96	6126.36		E(poten)	29.078	5960.41
E(poten)	28.687	6098.66		E(poten)	29	6122.77		E(poten)	29.119	5934.2
E(poten)	28.727	6061.25		E(poten)	29.04	6129.21		E(poten)	29.159	5946.46
E(poten)	28.767	6127.22		E(poten)	29.08	6168.92		E(poten)	29.2	5920.78
E(poten)	28.806	6174.8		E(poten)	29.119	6168.89		E(poten)	29.24	5966.99
E(poten)	28.846	6167.42		E(poten)	29.159	6194.85		E(poten)	29.281	5936.47
E(poten)	28.886	6097.87		E(poten)	29.199	6169.55		E(poten)	29.321	5966.86
E(poten)	28.926	6127.86		E(poten)	29.239	6203.79		E(poten)	29.361	5951.63
E(poten)	28.966	6161.44		E(poten)	29.278	6144.08		E(poten)	29.402	5997.95
E(poten)	29.006	6084.66		E(poten)	29.318	6152.69		E(poten)	29.442	5922.82
E(poten)	29.046	6149.22		E(poten)	29.358	6207.2		E(poten)	29.483	6047.99
E(poten)	29.086	6126.16		E(poten)	29.397	6088.31		E(poten)	29.523	5978.85
E(poten)	29.126	6128.44		E(poten)	29.437	6155.46		E(poten)	29.564	6046.97
E(poten)	29.166	6142.77		E(poten)	29.477	6178.63		E(poten)	29.604	6045.34
E(poten)	29.206	6129.79		E(poten)	29.516	6175.57		E(poten)	29.645	5960.61
E(poten)	29.246	6179.44		E(poten)	29.556	6195.52		E(poten)	29.685	6019.45
E(poten)	29.286	6060.69		E(poten)	29.596	6157.93		E(poten)	29.726	5949.23
E(poten)	29.326	6114.03		E(poten)	29.636	6182.72		E(poten)	29.767	6029.96
E(poten)	29.366	6115.94		E(poten)	29.675	6111.18		E(poten)	29.808	5972.03
E(poten)	29.406	6122.07		E(poten)	29.715	6133.06		E(poten)	29.848	5964.19
E(poten)	29.446	6091.05		E(poten)	29.755	6122.07		E(poten)	29.889	5937.03
E(poten)	29.486	6113.11		E(poten)	29.794	6169.28		E(poten)	29.93	5981.58
E(poten)	29.526	6059.83		E(poten)	29.834	6111.34		E(poten)	29.97	6002.89
E(poten)	29.566	6050.52		E(poten)	29.873	6067.63		E(poten)	30.011	5923.69
E(poten)	29.606	6061.31		E(poten)	29.913	6059.07		E(poten)	30.052	6038.03
E(poten)	29.646	6095.6		E(poten)	29.952	6084.43		E(poten)	30.093	5925.86
E(poten)	29.686	6139.34		E(poten)	29.992	6110.52		E(poten)	30.133	6005.85
E(poten)	29.726	6083.27		E(poten)	30.031	6140.5		E(poten)	30.174	5940.28
E(poten)	29.766	6092		E(poten)	30.071	6119.3		E(poten)	30.215	6000.71
E(poten)	29.806	6106.94		E(poten)	30.11	6110.2		E(poten)	30.255	5996.21
E(poten)	29.846	6120.38		E(poten)	30.15	6114.8		E(poten)	30.296	5893.41
E(poten)	29.886	6121.25		E(poten)	30.189	6122.36		E(poten)	30.337	6018.24
E(poten)	29.927	6100.16		E(poten)	30.229	6169.82		E(poten)	30.377	5972.49
E(poten)	29.967	6182.45		E(poten)	30.268	6156.6		E(poten)	30.418	5992.18
E(poten)	30.007	6136.01		E(poten)	30.308	6142.77		E(poten)	30.459	5966.17
E(poten)	30.047	6157.62		E(poten)	30.348	6119.85		E(poten)	30.499	6003.1
E(poten)	30.087	6166.19		E(poten)	30.388	6109.89		E(poten)	30.54	6012.83
E(poten)	30.127	6109.02		E(poten)	30.427	6162.16		E(poten)	30.58	5954.92
E(poten)	30.167	6091.6		E(poten)	30.467	6126.82		E(poten)	30.62	6009.82
E(poten)	30.207	6178.79		E(poten)	30.507	6177.66		E(poten)	30.661	5887.32
E(poten)	30.247	6120.89		E(poten)	30.546	6106.3		E(poten)	30.701	6004.36
E(poten)	30.287	6040.13		E(poten)	30.586	6096.11		E(poten)	30.741	5937.45
E(poten)	30.327	6137.2		E(poten)	30.626	6095.24		E(poten)	30.782	6047.15
E(poten)	30.367	6107.18		E(poten)	30.665	6119.91		E(poten)	30.822	5989.28
E(poten)	30.407	6118.76		E(poten)	30.705	6190.68		E(poten)	30.863	5948.62
E(poten)	30.447	6106.36		E(poten)	30.745	6145.3		E(poten)	30.903	6032.49
E(poten)	30.487	6162.04		E(poten)	30.785	6058.2		E(poten)	30.943	5909.14
E(poten)	30.527	6146.11		E(poten)	30.824	6079.09		E(poten)	30.984	5956.4
E(poten)	30.567	6101.59		E(poten)	30.864	6114.07		E(poten)	31.024	5972.29
E(poten)	30.607	6066.62		E(poten)	30.904	6077.69		E(poten)	31.065	5962.04
E(poten)	30.646	6204.71		E(poten)	30.944	6127.93		E(poten)	31.105	5985.3
E(poten)	30.686	6131.31		E(poten)	30.983	6119.45		E(poten)	31.146	5907.85
E(poten)	30.726	6121.84		E(poten)	31.023	6107.47		E(poten)	31.186	5907.63
E(poten)	30.766	6074.71		E(poten)	31.063	6159.78		E(poten)	31.227	6002.18
E(poten)	30.806	6073.12		E(poten)	31.103	6178.05		E(poten)	31.267	5938.12
E(poten)	30.846	6150.42		E(poten)	31.143	6151.13		E(poten)	31.308	5985.57
E(poten)	30.885	6115.53		E(poten)	31.183	6254.61		E(poten)	31.348	5998.42
E(poten)	30.925	6129.14		E(poten)	31.222	6107.06		E(poten)	31.389	5989.03
E(poten)	30.965	6109.7		E(poten)	31.262	6075.21		E(poten)	31.429	5949.41
E(poten)	31.005	6044.75		E(poten)	31.302	6098.15		E(poten)	31.47	5952.81
E(poten)	31.045	6134.91		E(poten)	31.342	6110.38		E(poten)	31.51	5939.8
E(poten)	31.085	6119.74		E(poten)	31.382	6096.48		E(poten)	31.55	5973.22
E(poten)	31.125	6092.49		E(poten)	31.422	6147.19		E(poten)	31.591	6014.48
E(poten)	31.164	6146.94		E(poten)	31.462	6141.83		E(poten)	31.631	6024.18
E(poten)	31.204	6165.91		E(poten)	31.502	6063.65		E(poten)	31.672	5940.13
E(poten)	31.244	6071.83		E(poten)	31.542	6105.41		E(poten)	31.712	5933.16
E(poten)	31.284	6070.67		E(poten)	31.582	6140.28		E(poten)	31.753	5984.96
E(poten)	31.324	6016.63		E(poten)	31.622	6155.97		E(poten)	31.793	5932.35
E(poten)	31.364	6072.97		E(poten)	31.662	6179.94		E(poten)	31.834	5988.31
E(poten)	31.404	6026.27		E(poten)	31.702	6141.83		E(poten)	31.874	6010.27
E(poten)	31.445	6079.04		E(poten)	31.742	6132.09		E(poten)	31.914	5984.18
E(poten)	31.485	6147.34		E(poten)	31.782	6130		E(poten)	31.955	5960.44
E(poten)	31.525	6175.34		E(poten)	31.822	6111.62		E(poten)	31.995	5986.81
E(poten)	31.565	6111.49		E(poten)	31.862	6058.56		E(poten)	32.036	5935.2
E(poten)	31.605	6073.45		E(poten)	31.902	6061.8		E(poten)	32.076	5983.77
E(poten)	31.645	6151.44		E(poten)	31.942	6093.34		E(poten)	32.117	5942.14
E(poten)	31.685	6132.49		E(poten)	31.981	6224.81		E(poten)	32.157	5966.76
E(poten)	31.726	6184.49		E(poten)	32.021	6137		E(poten)	32.197	5990.04
E(poten)	31.766	6169.67		E(poten)	32.061	6107.93		E(poten)	32.238	5976.5
E(poten)	31.806	6113.87		E(poten)	32.101	6117.1		E(poten)	32.278	6018.68
E(poten)	31.846	6090.23		E(poten)	32.141	6201.08		E(poten)	32.319	5989.95
E(poten)	31.886	6168.22		E(poten)	32.181	6122.89		E(poten)	32.359	5952.88
E(poten)	31.927	6116.04		E(poten)	32.221	6106.46		E(poten)	32.4	5952.82
E(poten)	31.967	6146.61		E(poten)	32.261	6124.25		E(poten)	32.44	5988.97
E(poten)	32.007	6117.36		E(poten)	32.301	6207.55		E(poten)	32.481	5981.32
E(poten)	32.047	6210.96		E(poten)	32.341	6186.75		E(poten)	32.521	6002.44
E(poten)	32.087	6173.03		E(poten)	32.381	6128.54		E(poten)	32.562	6007.51
E(poten)	32.127	6100.22		E(poten)	32.421	6114.65		E(poten)	32.602	5981.38
E(poten)	32.167	6089.07		E(poten)	32.461	6087.33		E(poten)	32.643	5992.22
E(poten)	32.208	6100.58		E(poten)	32.501	6103.87		E(poten)	32.683	5991.28
E(poten)	32.248	6039.06		E(poten)	32.541	6090.94		E(poten)	32.724	5949.78
E(poten)	32.288	6198.67		E(poten)	32.581	6128.73		E(poten)	32.764	5981.27
E(poten)	32.328	6129.15		E(poten)	32.621	6208.44		E(poten)	32.805	5938.42
E(poten)	32.368	6151.47		E(poten)	32.661	6116.65		E(poten)	32.845	6021.22
E(poten)	32.409	6157.84		E(poten)	32.701	6163.23		E(poten)	32.886	5946.5
E(poten)	32.449	6146.88		E(poten)	32.74	6211.18		E(poten)	32.926	6043.74
E(poten)	32.489	6079.6		E(poten)	32.78	6117.21		E(poten)	32.967	5968.63
E(poten)	32.529	6126.02		E(poten)	32.82	6093.06		E(poten)	33.007	6020.81
E(poten)	32.569	6138.56		E(poten)	32.86	6160.15		E(poten)	33.048	5950.5
E(poten)	32.609	6150.39		E(poten)	32.9	6181.57		E(poten)	33.088	5969.07
E(poten)	32.65	6034.81		E(poten)	32.94	6159.45		E(poten)	33.129	5947.64
E(poten)	32.69	6094.3		E(poten)	32.98	6114.49		E(poten)	33.17	6033.76
E(poten)	32.73	6137.65		E(poten)	33.02	6019.45		E(poten)	33.21	5943.2
E(poten)	32.77	6158.55		E(poten)	33.06	6140.5		E(poten)	33.251	5978.68
E(poten)	32.811	6174.22		E(poten)	33.1	6097.91		E(poten)	33.291	6030.84
E(poten)	32.851	6198.29		E(poten)	33.139	6128.36		E(poten)	33.332	5991.29
E(poten)	32.891	6093.54		E(poten)	33.179	6146.83		E(poten)	33.372	5944.13
E(poten)	32.931	6146.17		E(poten)	33.219	6183.24		E(poten)	33.413	6033.12
E(poten)	32.972	6117.79		E(poten)	33.259	6143.15		E(poten)	33.453	5987.16
E(poten)	33.012	6082.36		E(poten)	33.299	6108.2		E(poten)	33.494	6007.79
E(poten)	33.052	6037.56		E(poten)	33.339	6126.77		E(poten)	33.534	5964.93
E(poten)	33.092	6122.4		E(poten)	33.379	6110.3		E(poten)	33.575	6000.68
E(poten)	33.132	6088.59		E(poten)	33.418	6199.29		E(poten)	33.616	5948.41
E(poten)	33.172	6120.95		E(poten)	33.458	6117.8		E(poten)	33.656	5965.84
E(poten)	33.212	6091.67		E(poten)	33.498	6176.29		E(poten)	33.697	5967.59
E(poten)	33.252	6069.13		E(poten)	33.538	6177.57		E(poten)	33.737	5951.71
E(poten)	33.292	6070.83		E(poten)	33.578	6121.91		E(poten)	33.778	5949.94
E(poten)	33.332	6140.49		E(poten)	33.618	6070.99		E(poten)	33.819	5978.65
E(poten)	33.372	6058.29		E(poten)	33.658	6113.91		E(poten)	33.859	5924.39
E(poten)	33.412	6142.77		E(poten)	33.697	6139.94		E(poten)	33.9	5980.56
E(poten)	33.452	6172.32		E(poten)	33.737	6170.48		E(poten)	33.94	5925.06
E(poten)	33.492	6148.41		E(poten)	33.777	6183.43		E(poten)	33.981	5970.55
E(poten)	33.532	6161.1		E(poten)	33.817	6142.66		E(poten)	34.021	5997.24
E(poten)	33.572	6158.11		E(poten)	33.856	6083.76		E(poten)	34.062	5971
E(poten)	33.612	6162.05		E(poten)	33.896	6106.7		E(poten)	34.102	5904.84
E(poten)	33.652	6109.83		E(poten)	33.936	6113.6		E(poten)	34.143	5999.22
E(poten)	33.692	6119.55		E(poten)	33.975	6174.61		E(poten)	34.183	5989.96
E(poten)	33.731	6081.44		E(poten)	34.015	6151.21		E(poten)	34.224	6020.15
E(poten)	33.771	6122.05		E(poten)	34.055	6112.51		E(poten)	34.265	5935.28
E(poten)	33.811	6073.24		E(poten)	34.095	6177.56		E(poten)	34.305	5977.49
E(poten)	33.851	6095.56		E(poten)	34.134	6093.28		E(poten)	34.346	5929.71
E(poten)	33.891	6108.95		E(poten)	34.174	6100.7		E(poten)	34.386	5981.39
E(poten)	33.93	6091.96		E(poten)	34.214	6126.27		E(poten)	34.427	5936.76
E(poten)	33.97	6160.93		E(poten)	34.253	6134.32		E(poten)	34.468	5971.91
E(poten)	34.01	6093.2		E(poten)	34.293	6033.18		E(poten)	34.508	6018.8
E(poten)	34.05	6076.19		E(poten)	34.333	6117.97		E(poten)	34.549	5967.71
E(poten)	34.089	6061.21		E(poten)	34.372	6170.82		E(poten)	34.589	5985.32
E(poten)	34.129	6085.15		E(poten)	34.412	6179.46		E(poten)	34.63	6042.88
E(poten)	34.169	6192.14		E(poten)	34.452	6119.7		E(poten)	34.67	5930.32
E(poten)	34.209	6193.11		E(poten)	34.491	6065.36		E(poten)	34.711	5926.37
E(poten)	34.249	6158.39		E(poten)	34.531	6062.99		E(poten)	34.751	5950.29
E(poten)	34.289	6112.78		E(poten)	34.571	6157.17		E(poten)	34.792	5958.8
E(poten)	34.329	6141.5		E(poten)	34.61	6100.6		E(poten)	34.832	5953.91
E(poten)	34.368	6057.87		E(poten)	34.65	6039.98		E(poten)	34.873	5918.88
E(poten)	34.408	6149.98		E(poten)	34.69	6158.85		E(poten)	34.913	6000.15
E(poten)	34.448	6137.67		E(poten)	34.73	6160.12		E(poten)	34.954	5964.57
E(poten)	34.488	6163.52		E(poten)	34.77	6182.15		E(poten)	34.994	5943.1
E(poten)	34.528	6033.5		E(poten)	34.81	6187.19		E(poten)	35.035	6023.32
E(poten)	34.568	6123.03		E(poten)	34.85	6092.04		E(poten)	35.075	5943.8
E(poten)	34.608	6146.54		E(poten)	34.89	6080.52		E(poten)	35.115	6009.35
E(poten)	34.648	6146		E(poten)	34.93	6153.85		E(poten)	35.156	6018.38
E(poten)	34.688	6074.68		E(poten)	34.97	6158.61		E(poten)	35.196	5972.72
E(poten)	34.728	6175.19		E(poten)	35.01	6171.37		E(poten)	35.237	6036.48
E(poten)	34.768	6107.73		E(poten)	35.051	6111.31		E(poten)	35.277	5938.01
E(poten)	34.808	6085.65		E(poten)	35.091	6048.27		E(poten)	35.317	5948.56
E(poten)	34.848	6108.55		E(poten)	35.131	6150.22		E(poten)	35.358	6003.39
E(poten)	34.888	6092.89		E(poten)	35.171	6224.87		E(poten)	35.398	6001.71
E(poten)	34.928	6034.51		E(poten)	35.211	6202.45		E(poten)	35.439	5916.13
E(poten)	34.968	6088.77		E(poten)	35.251	6144.48		E(poten)	35.479	5978.28
E(poten)	35.008	6084.98		E(poten)	35.291	6151.35		E(poten)	35.52	5936.48
E(poten)	35.048	6149.35		E(poten)	35.331	6154.7		E(poten)	35.56	5977.01
E(poten)	35.088	6165.06		E(poten)	35.371	6194.25		E(poten)	35.601	5904.77
E(poten)	35.128	6145.49		E(poten)	35.412	6090.01		E(poten)	35.641	5976.21
E(poten)	35.168	6172.99		E(poten)	35.452	6098.74		E(poten)	35.682	5978.72
E(poten)	35.208	6185.55		E(poten)	35.492	6210.05		E(poten)	35.722	5951.81
E(poten)	35.248	6187.76		E(poten)	35.532	6142.74		E(poten)	35.763	6009.82
E(poten)	35.288	6046.07		E(poten)	35.572	6120.51		E(poten)	35.804	5919.69
E(poten)	35.328	6100.69		E(poten)	35.612	6167.2		E(poten)	35.844	5999.19
E(poten)	35.368	6183.78		E(poten)	35.653	6150.95		E(poten)	35.885	6012.63
E(poten)	35.408	6131.46		E(poten)	35.693	6108.89		E(poten)	35.925	5946.86
E(poten)	35.448	6021.11		E(poten)	35.733	6185.44		E(poten)	35.966	5856.24
E(poten)	35.488	6150.97		E(poten)	35.773	6116.04		E(poten)	36.007	6004.74
E(poten)	35.528	6068.47		E(poten)	35.813	6080.64		E(poten)	36.047	5877.25
E(poten)	35.568	6111.76		E(poten)	35.853	6097.57		E(poten)	36.088	5967
E(poten)	35.608	6116.96		E(poten)	35.893	6167.35		E(poten)	36.128	5967.47
E(poten)	35.648	6177.35		E(poten)	35.933	6164.87		E(poten)	36.169	6035.67
E(poten)	35.688	6163.28		E(poten)	35.973	6121.26		E(poten)	36.21	5952.18
E(poten)	35.728	6156.08		E(poten)	36.014	6095.53		E(poten)	36.25	6021.64
E(poten)	35.768	6083.67		E(poten)	36.054	6101.86		E(poten)	36.291	5991.91
E(poten)	35.808	6122.78		E(poten)	36.094	6172.39		E(poten)	36.331	5994.2
E(poten)	35.848	6093.51		E(poten)	36.134	6172.85		E(poten)	36.372	5978.24
E(poten)	35.888	6153		E(poten)	36.174	6193.83		E(poten)	36.412	6010.88
E(poten)	35.928	6129.31		E(poten)	36.215	6127.26		E(poten)	36.452	6023.84
E(poten)	35.968	6167.18		E(poten)	36.255	6113.66		E(poten)	36.493	5980.2
E(poten)	36.008	6023.28		E(poten)	36.295	6113.96		E(poten)	36.533	5983.11
E(poten)	36.048	6206.73		E(poten)	36.335	6135.54		E(poten)	36.573	6095.54
E(poten)	36.088	6155.46		E(poten)	36.375	6126.21		E(poten)	36.613	5925.08
E(poten)	36.128	6095.54		E(poten)	36.415	6175.97		E(poten)	36.654	5961.86
E(poten)	36.168	5997.23		E(poten)	36.455	6079.57		E(poten)	36.694	5979.54
E(poten)	36.208	6132.67		E(poten)	36.496	6114.36		E(poten)	36.734	6008.42
E(poten)	36.248	6121.37		E(poten)	36.536	6215.09		E(poten)	36.774	5955.76
E(poten)	36.288	6085.86		E(poten)	36.576	6133		E(poten)	36.814	5909.52
E(poten)	36.328	6129.83		E(poten)	36.616	6153.11		E(poten)	36.855	6011.28
E(poten)	36.369	6124.34		E(poten)	36.656	6044.72		E(poten)	36.895	5959.15
E(poten)	36.409	6151.89		E(poten)	36.696	6066.83		E(poten)	36.935	5958.95
E(poten)	36.449	6206.19		E(poten)	36.737	6164.18		E(poten)	36.975	5936.24
E(poten)	36.489	6093.3		E(poten)	36.777	6062.13		E(poten)	37.015	5940.3
E(poten)	36.529	6119.96		E(poten)	36.817	6070.64		E(poten)	37.055	5989.34
E(poten)	36.569	6163.4		E(poten)	36.857	6128.07		E(poten)	37.095	5949.58
E(poten)	36.61	6064.21		E(poten)	36.897	6115.37		E(poten)	37.135	5991.73
E(poten)	36.65	6055.73		E(poten)	36.936	6189.61		E(poten)	37.176	5996.03
E(poten)	36.69	6111.88		E(poten)	36.976	6163		E(poten)	37.216	6013.8
E(poten)	36.73	6187.26		E(poten)	37.016	6001.68		E(poten)	37.256	6000.01
E(poten)	36.77	6164.22		E(poten)	37.056	6086.15		E(poten)	37.296	5918.26
E(poten)	36.81	6076.05		E(poten)	37.096	6161.59		E(poten)	37.336	5955.64
E(poten)	36.851	6121.08		E(poten)	37.136	6110.23		E(poten)	37.376	5960.61
E(poten)	36.891	6110.26		E(poten)	37.176	6128.58		E(poten)	37.416	5951.92
E(poten)	36.931	6122.77		E(poten)	37.216	6039.22		E(poten)	37.456	5923.83
E(poten)	36.971	6088.19		E(poten)	37.257	6154.77		E(poten)	37.496	5969.29
E(poten)	37.011	6123.36		E(poten)	37.297	6177.65		E(poten)	37.536	5993.39
E(poten)	37.052	6138.85		E(poten)	37.337	6114.4		E(poten)	37.576	6025.99
E(poten)	37.092	6088.38		E(poten)	37.377	6174.27		E(poten)	37.616	6011.14
E(poten)	37.132	6085.25		E(poten)	37.417	6098.76		E(poten)	37.656	5921.84
E(poten)	37.172	6160.26		E(poten)	37.458	6152.5		E(poten)	37.696	6000.97
E(poten)	37.212	6151.31		E(poten)	37.498	6095.53		E(poten)	37.737	5934.01
E(poten)	37.252	6119.86		E(poten)	37.538	6053.84		E(poten)	37.777	5915.22
E(poten)	37.292	6084.88		E(poten)	37.578	6162.4		E(poten)	37.817	6021.62
E(poten)	37.333	6104.25		E(poten)	37.618	6105.78		E(poten)	37.857	6018.62
E(poten)	37.373	6177.95		E(poten)	37.658	6081.96		E(poten)	37.897	5935.86
E(poten)	37.413	6187.67		E(poten)	37.698	6144.5		E(poten)	37.937	5945.9
E(poten)	37.453	6149.85		E(poten)	37.738	6127.26		E(poten)	37.977	5932.35
E(poten)	37.493	6038.11		E(poten)	37.779	6095.31		E(poten)	38.017	6088.52
E(poten)	37.533	6141.57		E(poten)	37.819	6139.55		E(poten)	38.057	5971.43
E(poten)	37.573	6099.09		E(poten)	37.859	6167.84		E(poten)	38.097	5945.49
E(poten)	37.613	6094.01		E(poten)	37.899	6129.67		E(poten)	38.137	5938.81
E(poten)	37.653	6095.42		E(poten)	37.939	6123.48		E(poten)	38.177	5985.53
E(poten)	37.693	6142.4		E(poten)	37.979	6068.94		E(poten)	38.217	5930.51
E(poten)	37.733	6129.26		E(poten)	38.02	6128.29		E(poten)	38.257	6027.31
E(poten)	37.773	6091.86		E(poten)	38.06	6109.35		E(poten)	38.297	5978.12
E(poten)	37.813	6088.79		E(poten)	38.1	6114.42		E(poten)	38.337	5909.94
E(poten)	37.853	6111.57		E(poten)	38.14	6153.26		E(poten)	38.377	5951.04
E(poten)	37.893	6111.23		E(poten)	38.18	6092.14		E(poten)	38.417	5971.53
E(poten)	37.933	6073.18		E(poten)	38.22	6111.89		E(poten)	38.457	5951.6
E(poten)	37.973	6125.28		E(poten)	38.26	6153.87		E(poten)	38.497	5977.79
E(poten)	38.013	6103.42		E(poten)	38.301	6167.87		E(poten)	38.537	5937.06
E(poten)	38.053	6111.72		E(poten)	38.341	6176.98		E(poten)	38.577	5955.1
E(poten)	38.093	6081.35		E(poten)	38.381	6050.91		E(poten)	38.617	6003.77
E(poten)	38.133	6066.49		E(poten)	38.421	6059.7		E(poten)	38.657	5987.09
E(poten)	38.173	6066.64		E(poten)	38.461	6167.4		E(poten)	38.697	6021.31
E(poten)	38.213	6112.04		E(poten)	38.501	6180.7		E(poten)	38.737	5961.09
E(poten)	38.253	6056.97		E(poten)	38.542	6164.69		E(poten)	38.777	5990.02
E(poten)	38.293	6125.14		E(poten)	38.582	6150.96		E(poten)	38.817	5977.38
E(poten)	38.333	6157.74		E(poten)	38.622	6102.85		E(poten)	38.857	6005.79
E(poten)	38.373	6116.55		E(poten)	38.662	6135.56		E(poten)	38.897	6006.72
E(poten)	38.413	6184.6		E(poten)	38.702	6188.65		E(poten)	38.937	5951.62
E(poten)	38.453	6126.56		E(poten)	38.743	6155.37		E(poten)	38.977	5894.03
E(poten)	38.493	6141.85		E(poten)	38.783	6038.75		E(poten)	39.017	5964.77
E(poten)	38.533	6133.45		E(poten)	38.823	6156.16		E(poten)	39.057	6004.48
E(poten)	38.573	6119.8		E(poten)	38.864	6178.93		E(poten)	39.097	6013.89
E(poten)	38.613	6130.81		E(poten)	38.904	6126.96		E(poten)	39.138	6037.39
E(poten)	38.653	6149.59		E(poten)	38.944	6053.81		E(poten)	39.178	5975.3
E(poten)	38.693	6169.94		E(poten)	38.984	6127.97		E(poten)	39.218	5942.99
E(poten)	38.733	6098.04		E(poten)	39.025	6141.6		E(poten)	39.258	5916.73
E(poten)	38.773	6112.34		E(poten)	39.065	6145.13		E(poten)	39.298	5970.76
E(poten)	38.813	6074.85		E(poten)	39.105	6177.11		E(poten)	39.338	5979.34
E(poten)	38.853	6153.83		E(poten)	39.146	6158.56		E(poten)	39.378	5892.17
E(poten)	38.893	6182.22		E(poten)	39.186	6101.63		E(poten)	39.418	5931.63
E(poten)	38.933	6056.99		E(poten)	39.226	6234.33		E(poten)	39.459	5951.34
E(poten)	38.973	6113.34		E(poten)	39.266	6159.72		E(poten)	39.499	5978.95
E(poten)	39.013	6184.31		E(poten)	39.307	6110.51		E(poten)	39.539	6042.32
E(poten)	39.053	6176.52		E(poten)	39.347	6062.41		E(poten)	39.579	6035.22
E(poten)	39.093	6004.25		E(poten)	39.387	6060.75		E(poten)	39.619	5918.93
E(poten)	39.133	6089.52		E(poten)	39.428	6153.25		E(poten)	39.659	5948.03
E(poten)	39.173	6130.18		E(poten)	39.468	6100		E(poten)	39.699	6044.69
E(poten)	39.213	6132.99		E(poten)	39.508	6102.22		E(poten)	39.739	6014.12
E(poten)	39.253	6089.68		E(poten)	39.548	6042.1		E(poten)	39.78	5947.81
E(poten)	39.293	6130.94		E(poten)	39.589	6129.22		E(poten)	39.82	5980.01
E(poten)	39.333	6179.61		E(poten)	39.629	6134.42		E(poten)	39.86	6036.34
E(poten)	39.373	6106.43		E(poten)	39.669	6098.16		E(poten)	39.9	5915.95
E(poten)	39.412	6098.19		E(poten)	39.709	6218.48		E(poten)	39.94	5959.52
E(poten)	39.452	6043.44		E(poten)	39.749	6189.2		E(poten)	39.98	5998.22
E(poten)	39.492	6046.06		E(poten)	39.789	6127.77		E(poten)	40.021	6017.19
E(poten)	39.532	6024.67		E(poten)	39.83	6140.7		E(poten)	40.061	6011.72
E(poten)	39.572	6175.49		E(poten)	39.87	6219.66		E(poten)	40.101	5966.1
E(poten)	39.612	6164.9		E(poten)	39.91	6147.01		E(poten)	40.141	5997.53
E(poten)	39.652	6127.77		E(poten)	39.95	6157.8		E(poten)	40.181	5929.69
E(poten)	39.692	6116.42		E(poten)	39.991	6173.16		E(poten)	40.221	6014.55
E(poten)	39.731	6088.14		E(poten)	40.031	6089.18		E(poten)	40.261	5990.57
E(poten)	39.771	6041.21		E(poten)	40.071	6158.14		E(poten)	40.301	5969.58
E(poten)	39.811	6043.92		E(poten)	40.111	6112.95		E(poten)	40.341	6035.04
E(poten)	39.85	6131.87		E(poten)	40.152	6201.98		E(poten)	40.381	5947.65
E(poten)	39.89	6119.64		E(poten)	40.192	6042.35		E(poten)	40.422	5969.04
E(poten)	39.93	6173.53		E(poten)	40.232	6091.5		E(poten)	40.462	5940.85
E(poten)	39.97	6143.52		E(poten)	40.272	6076.54		E(poten)	40.502	6037.61
E(poten)	40.01	6019.25		E(poten)	40.313	6143.69		E(poten)	40.542	5994.37
E(poten)	40.049	6031.73		E(poten)	40.353	6086		E(poten)	40.582	6016.53
E(poten)	40.089	6116.52		E(poten)	40.393	6091.46		E(poten)	40.622	5959.29
E(poten)	40.129	6169.12		E(poten)	40.434	6115.99		E(poten)	40.662	5901.72
E(poten)	40.169	6136		E(poten)	40.474	6089.77		E(poten)	40.702	5894.3
E(poten)	40.209	6094.95		E(poten)	40.514	6111.7		E(poten)	40.743	5967.37
E(poten)	40.249	6083.69		E(poten)	40.554	6098.81		E(poten)	40.783	6034.9
E(poten)	40.288	6057.42		E(poten)	40.594	6082.65		E(poten)	40.823	5980.17
E(poten)	40.328	6121.21		E(poten)	40.635	6061.91		E(poten)	40.863	5989.6
E(poten)	40.368	6115.17		E(poten)	40.675	6126.99		E(poten)	40.903	5936.67
E(poten)	40.408	6158.67		E(poten)	40.715	6078.01		E(poten)	40.943	6034.71
E(poten)	40.447	6256.3		E(poten)	40.755	6127.36		E(poten)	40.983	5993.32
E(poten)	40.487	6153.1		E(poten)	40.795	6093.63		E(poten)	41.023	5937.87
E(poten)	40.527	6093.39		E(poten)	40.835	6084.87		E(poten)	41.063	5928.41
E(poten)	40.567	6052.35		E(poten)	40.875	6145.27		E(poten)	41.103	6068.89
E(poten)	40.607	6131.64		E(poten)	40.915	6113.88		E(poten)	41.144	6024.23
E(poten)	40.647	6144.92		E(poten)	40.956	6116.46		E(poten)	41.184	5897.74
E(poten)	40.687	6132.2		E(poten)	40.996	6192.33		E(poten)	41.224	5981.31
E(poten)	40.727	6082.29		E(poten)	41.036	6136.13		E(poten)	41.264	6035.89
E(poten)	40.767	6052.7		E(poten)	41.076	6057.45		E(poten)	41.304	5945.27
E(poten)	40.807	6055.6		E(poten)	41.116	6082.5		E(poten)	41.344	5981.86
E(poten)	40.847	6164.83		E(poten)	41.156	6143.99		E(poten)	41.384	5998.5
E(poten)	40.887	6111.64		E(poten)	41.196	6135.82		E(poten)	41.424	6032.61
E(poten)	40.927	6126.58		E(poten)	41.237	6126.21		E(poten)	41.464	6037.42
E(poten)	40.967	6089.82		E(poten)	41.277	6170.9		E(poten)	41.504	5923.58
E(poten)	41.007	6125.29		E(poten)	41.317	6166.42		E(poten)	41.544	5979.66
E(poten)	41.046	6075.52		E(poten)	41.357	6145.31		E(poten)	41.585	5999.07
E(poten)	41.086	6127.69		E(poten)	41.397	6152.37		E(poten)	41.625	5938.06
E(poten)	41.126	6056.35		E(poten)	41.437	6092.03		E(poten)	41.665	5984.77
E(poten)	41.166	6060.85		E(poten)	41.478	6094.54		E(poten)	41.705	5997.23
E(poten)	41.206	6146.58		E(poten)	41.518	6115.99		E(poten)	41.745	5949.26
E(poten)	41.246	6187.06		E(poten)	41.558	6171.81		E(poten)	41.785	5965.87
E(poten)	41.286	6166.37		E(poten)	41.598	6126.53		E(poten)	41.825	5981.71
E(poten)	41.325	6083.93		E(poten)	41.638	6120.69		E(poten)	41.865	6011.22
E(poten)	41.365	6083		E(poten)	41.678	6079.52		E(poten)	41.906	5989.21
E(poten)	41.405	6138.56		E(poten)	41.718	6173.04		E(poten)	41.946	5976.54
E(poten)	41.445	6148.9		E(poten)	41.758	6179.9		E(poten)	41.986	5936.42
E(poten)	41.485	6121.85		E(poten)	41.799	6133.08		E(poten)	42.026	5954.02
E(poten)	41.524	6081.27		E(poten)	41.839	6110.02		E(poten)	42.066	5972.78
E(poten)	41.564	6083.74		E(poten)	41.879	6145.49		E(poten)	42.106	5941.53
E(poten)	41.604	6129.28		E(poten)	41.919	6157.95		E(poten)	42.146	5900.88
E(poten)	41.644	6142.71		E(poten)	41.96	6105.12		E(poten)	42.186	6023.87
E(poten)	41.683	6137.13		E(poten)	42	6065.64		E(poten)	42.226	6005.26
E(poten)	41.723	6163.51		E(poten)	42.04	6092.13		E(poten)	42.267	6007.32
E(poten)	41.763	6127.09		E(poten)	42.08	6113.98		E(poten)	42.307	5976.88
E(poten)	41.803	6068.13		E(poten)	42.12	6068.72		E(poten)	42.347	5959.1
E(poten)	41.842	6082.79		E(poten)	42.16	6108.84		E(poten)	42.387	6022.32
E(poten)	41.882	6147.32		E(poten)	42.201	6145.12		E(poten)	42.427	5982.04
E(poten)	41.922	6136.72		E(poten)	42.241	6107.97		E(poten)	42.467	5976.53
E(poten)	41.962	6087.59		E(poten)	42.281	6064.34		E(poten)	42.507	6026.15
E(poten)	42.002	6098.61		E(poten)	42.321	6137.1		E(poten)	42.547	6036.54
E(poten)	42.042	6133.73		E(poten)	42.361	6182.81		E(poten)	42.587	5936.97
E(poten)	42.081	6030.66		E(poten)	42.401	6093.38		E(poten)	42.627	5977.87
E(poten)	42.121	6076.77		E(poten)	42.441	6103.41		E(poten)	42.667	5993.61
E(poten)	42.161	6084.04		E(poten)	42.481	6122.12		E(poten)	42.707	5955.41
E(poten)	42.201	6139.46		E(poten)	42.522	6102.49		E(poten)	42.748	5933.76
E(poten)	42.241	6136.62		E(poten)	42.562	6079.94		E(poten)	42.788	5993.78
E(poten)	42.281	6113.07		E(poten)	42.602	6116.1		E(poten)	42.828	6001.3
E(poten)	42.321	6120.74		E(poten)	42.642	6142.18		E(poten)	42.867	5991
E(poten)	42.361	6121.66		E(poten)	42.682	6138.62		E(poten)	42.907	5940.63
E(poten)	42.401	6148.49		E(poten)	42.722	6113.09		E(poten)	42.947	5941.28
E(poten)	42.441	6158.19		E(poten)	42.762	6168.47		E(poten)	42.987	5940.24
E(poten)	42.481	6162.18		E(poten)	42.802	6162.36		E(poten)	43.027	5950.4
E(poten)	42.521	6140.64		E(poten)	42.842	6146.12		E(poten)	43.067	5940.71
E(poten)	42.56	6114.61		E(poten)	42.882	6196.7		E(poten)	43.106	6004.17
E(poten)	42.6	6042.63		E(poten)	42.923	6070.77		E(poten)	43.146	5975.31
E(poten)	42.64	6037.24		E(poten)	42.963	6151.86		E(poten)	43.186	6006.63
E(poten)	42.68	6095.97		E(poten)	43.003	6147.57		E(poten)	43.225	5977.87
E(poten)	42.72	6180.52		E(poten)	43.043	6140.96		E(poten)	43.265	5962.61
E(poten)	42.76	6081.77		E(poten)	43.083	6152.39		E(poten)	43.305	5920.97
E(poten)	42.8	6110.59		E(poten)	43.123	6091.25		E(poten)	43.344	5992.25
E(poten)	42.84	6108.65		E(poten)	43.164	6084.97		E(poten)	43.384	5945.49
E(poten)	42.88	6102.34		E(poten)	43.204	6159.78		E(poten)	43.424	5918.28
E(poten)	42.919	6079.79		E(poten)	43.244	6213.19		E(poten)	43.464	5898
E(poten)	42.959	6112.7		E(poten)	43.285	6061.64		E(poten)	43.504	5971.4
E(poten)	42.999	6092.87		E(poten)	43.325	6018.41		E(poten)	43.543	6045.13
E(poten)	43.039	6170.61		E(poten)	43.365	6052.66		E(poten)	43.583	6010.37
E(poten)	43.079	6134.13		E(poten)	43.405	6179.88		E(poten)	43.623	5995.08
E(poten)	43.118	6162.96		E(poten)	43.445	6114.6		E(poten)	43.663	6016.5
E(poten)	43.158	6069.83		E(poten)	43.486	6096.87		E(poten)	43.703	6018.42
E(poten)	43.198	6064.64		E(poten)	43.526	6089.41		E(poten)	43.743	5999.74
E(poten)	43.238	6125.09		E(poten)	43.566	6109.87		E(poten)	43.783	5960.47
E(poten)	43.278	6114.49		E(poten)	43.606	6109.5		E(poten)	43.822	5909.65
E(poten)	43.317	6051.14		E(poten)	43.647	6111.53		E(poten)	43.862	5966.31
E(poten)	43.357	6198.99		E(poten)	43.687	6112.23		E(poten)	43.902	6000.96
E(poten)	43.397	6151.26		E(poten)	43.727	6122.97		E(poten)	43.942	6001.4
E(poten)	43.437	6148.29		E(poten)	43.768	6128.46		E(poten)	43.982	5982.41
E(poten)	43.477	6043.15		E(poten)	43.809	6089.54		E(poten)	44.022	5972.12
E(poten)	43.517	6060.07		E(poten)	43.849	6162.35		E(poten)	44.061	5978.12
E(poten)	43.556	6084.72		E(poten)	43.89	6085.29		E(poten)	44.101	6015.4
E(poten)	43.596	6165.08		E(poten)	43.931	6138.68		E(poten)	44.141	5917.03
E(poten)	43.636	6096.4		E(poten)	43.971	6110.77		E(poten)	44.181	5983.22
E(poten)	43.676	6148.7		E(poten)	44.012	6112.93		E(poten)	44.221	6022.93
E(poten)	43.716	6072.23		E(poten)	44.053	6119.08		E(poten)	44.26	5954.31
E(poten)	43.756	6105.24		E(poten)	44.093	6067.31		E(poten)	44.3	5899.65
E(poten)	43.795	6114.74		E(poten)	44.134	6170.63		E(poten)	44.34	5940.73
E(poten)	43.835	6101.52		E(poten)	44.175	6142.02		E(poten)	44.379	5918.41
E(poten)	43.875	6077.9		E(poten)	44.215	6203.06		E(poten)	44.419	5952.82
E(poten)	43.915	6125.98		E(poten)	44.256	6062.85		E(poten)	44.459	5984.9
E(poten)	43.954	6094.11		E(poten)	44.296	6203.69		E(poten)	44.498	6061.61
E(poten)	43.994	6110.32		E(poten)	44.337	6111.37		E(poten)	44.538	6042.02
E(poten)	44.034	6113.06		E(poten)	44.378	6164.94		E(poten)	44.577	5957.58
E(poten)	44.074	6103.67		E(poten)	44.418	6154.26		E(poten)	44.617	5900.34
E(poten)	44.114	6052.53		E(poten)	44.459	6164.18		E(poten)	44.657	5976.88
E(poten)	44.153	6041.42		E(poten)	44.499	6086.12		E(poten)	44.696	5912.81
E(poten)	44.193	6160.7		E(poten)	44.54	6243.12		E(poten)	44.736	5934.55
E(poten)	44.233	6231.14		E(poten)	44.58	6137.56		E(poten)	44.776	6057.96
E(poten)	44.273	6131.12		E(poten)	44.621	6159.88		E(poten)	44.815	6006.95
E(poten)	44.313	6142.89		E(poten)	44.661	6107.36		E(poten)	44.855	5986.55
E(poten)	44.353	6112.58		E(poten)	44.701	6110.86		E(poten)	44.895	5921.37
E(poten)	44.392	6149.43		E(poten)	44.742	6150.76		E(poten)	44.934	5962.84
E(poten)	44.432	6104.29		E(poten)	44.782	6068.55		E(poten)	44.974	5942.38
E(poten)	44.472	6070.6		E(poten)	44.822	6089.19		E(poten)	45.014	5934.68
E(poten)	44.512	6089		E(poten)	44.863	6135.53		E(poten)	45.054	5944.7
E(poten)	44.552	6117.83		E(poten)	44.903	6122.65		E(poten)	45.094	6007.76
E(poten)	44.592	6086.86		E(poten)	44.944	6139.03		E(poten)	45.134	5966.05
E(poten)	44.632	6121.5		E(poten)	44.984	6170.9		E(poten)	45.174	6019.43
E(poten)	44.671	6130.51		E(poten)	45.024	6158.27		E(poten)	45.214	6005.37
E(poten)	44.711	6137.83		E(poten)	45.065	6079.92		E(poten)	45.254	5909.69
E(poten)	44.751	6064.9		E(poten)	45.105	6187.01		E(poten)	45.294	5919.91
E(poten)	44.791	6101.49		E(poten)	45.145	6107.31		E(poten)	45.334	5996.59
E(poten)	44.831	6120.06		E(poten)	45.186	6043.16		E(poten)	45.374	6045.67
E(poten)	44.871	6074.06		E(poten)	45.226	6177.83		E(poten)	45.414	6016
E(poten)	44.911	6080.41		E(poten)	45.266	6172.93		E(poten)	45.454	6002.56
E(poten)	44.951	6115.68		E(poten)	45.307	6104.83		E(poten)	45.494	5947.79
E(poten)	44.991	6121.64		E(poten)	45.347	6094.29		E(poten)	45.534	5964.54
E(poten)	45.03	6113.9		E(poten)	45.387	6213.68		E(poten)	45.574	6014.53
E(poten)	45.07	6087.36		E(poten)	45.427	6241.4		E(poten)	45.614	5976
E(poten)	45.11	6164.11		E(poten)	45.468	6022.37		E(poten)	45.654	5957.42
E(poten)	45.15	6108.2		E(poten)	45.508	6177.08		E(poten)	45.694	5914.82
E(poten)	45.19	6122.27		E(poten)	45.549	6057.44		E(poten)	45.734	5925.32
E(poten)	45.23	6066.89		E(poten)	45.589	6067.92		E(poten)	45.774	6000.57
E(poten)	45.27	6129.83		E(poten)	45.629	6166.08		E(poten)	45.814	6028.3
E(poten)	45.31	6097.79		E(poten)	45.67	6181.12		E(poten)	45.854	5936.04
E(poten)	45.35	6134.18		E(poten)	45.71	6160.25		E(poten)	45.894	5927.82
E(poten)	45.39	6184.61		E(poten)	45.75	6154.85		E(poten)	45.934	5965.19
E(poten)	45.43	6123.32		E(poten)	45.791	6162.47		E(poten)	45.974	6010.32
E(poten)	45.47	6206.29		E(poten)	45.831	6120.49		E(poten)	46.014	5976.15
E(poten)	45.51	6130.78		E(poten)	45.871	6133.78		E(poten)	46.054	5951.66
E(poten)	45.55	6098.06		E(poten)	45.912	6210.97		E(poten)	46.094	5966.15
E(poten)	45.59	6083.49		E(poten)	45.952	6096.4		E(poten)	46.134	5950.84
E(poten)	45.63	6091.62		E(poten)	45.992	6111.32		E(poten)	46.173	5950.31
E(poten)	45.67	6074.03		E(poten)	46.033	6159.83		E(poten)	46.213	5976.95
E(poten)	45.71	6078.28		E(poten)	46.073	6132.41		E(poten)	46.253	5976.53
E(poten)	45.75	6106.87		E(poten)	46.113	6121.8		E(poten)	46.293	6086.04
E(poten)	45.79	6157.13		E(poten)	46.154	6127.53		E(poten)	46.333	5928.82
E(poten)	45.83	6125.5		E(poten)	46.194	6057.23		E(poten)	46.373	5928.34
E(poten)	45.87	6133.74		E(poten)	46.234	6086.87		E(poten)	46.413	5948.54
E(poten)	45.91	6097.42		E(poten)	46.275	6103.35		E(poten)	46.453	5918.41
E(poten)	45.95	6115.75		E(poten)	46.315	6059.83		E(poten)	46.493	5942.31
E(poten)	45.99	6067.37		E(poten)	46.355	6071.54		E(poten)	46.533	5889.05
E(poten)	46.03	6071.92		E(poten)	46.395	6118.68		E(poten)	46.573	6061.61
E(poten)	46.07	6103.43		E(poten)	46.436	6123.22		E(poten)	46.613	6020.38
E(poten)	46.11	6138.88		E(poten)	46.476	6127.68		E(poten)	46.653	5999.65
E(poten)	46.15	6101.69		E(poten)	46.517	6075.42		E(poten)	46.693	5959.86
E(poten)	46.19	6088.41		E(poten)	46.557	6137.29		E(poten)	46.733	6044.17
E(poten)	46.23	6122.02		E(poten)	46.597	6017.36		E(poten)	46.773	5998.16
E(poten)	46.27	6179		E(poten)	46.638	6125.96		E(poten)	46.813	5936.36
E(poten)	46.31	6085.48		E(poten)	46.678	6149.82		E(poten)	46.853	5989.16
E(poten)	46.35	6104.95		E(poten)	46.719	6086.81		E(poten)	46.893	6069.16
E(poten)	46.389	6106.03		E(poten)	46.759	6211.2		E(poten)	46.933	5936.8
E(poten)	46.429	6099.75		E(poten)	46.799	6206.08		E(poten)	46.973	5949.52
E(poten)	46.469	6094.71		E(poten)	46.839	6125.79		E(poten)	47.013	5951.45
E(poten)	46.509	6111.35		E(poten)	46.88	6155.01		E(poten)	47.053	5996.9
E(poten)	46.549	6186.89		E(poten)	46.92	6139.74		E(poten)	47.093	6009.65
E(poten)	46.589	6097.92		E(poten)	46.96	6162.92		E(poten)	47.133	5990.78
E(poten)	46.629	6134.55		E(poten)	47	6139.91		E(poten)	47.173	6069.95
E(poten)	46.669	6114.7		E(poten)	47.041	6095.66		E(poten)	47.213	5937.81
E(poten)	46.709	6130.56		E(poten)	47.081	6123.65		E(poten)	47.253	5957.17
E(poten)	46.749	6053.35		E(poten)	47.121	6128.04		E(poten)	47.293	6035.13
E(poten)	46.788	6065.94		E(poten)	47.161	6128.95		E(poten)	47.333	5988.26
E(poten)	46.828	6112.74		E(poten)	47.201	6147.33		E(poten)	47.373	5880.97
E(poten)	46.868	6133.01		E(poten)	47.242	6121.67		E(poten)	47.413	5918.11
E(poten)	46.908	6134.27		E(poten)	47.282	6121.08		E(poten)	47.453	5970.25
E(poten)	46.948	6161.45		E(poten)	47.322	6123.04		E(poten)	47.493	5951.34
E(poten)	46.988	6077.31		E(poten)	47.362	6123.21		E(poten)	47.533	5958.62
E(poten)	47.028	6111.32		E(poten)	47.402	6183.05		E(poten)	47.573	6013.92
E(poten)	47.068	6164.16		E(poten)	47.443	6072.14		E(poten)	47.613	5960.96
E(poten)	47.108	6119.9		E(poten)	47.483	6072.67		E(poten)	47.653	5946.7
E(poten)	47.148	6102.99		E(poten)	47.523	6194.82		E(poten)	47.693	5896.84
E(poten)	47.188	6116.23		E(poten)	47.563	6158.36		E(poten)	47.733	5961.61
E(poten)	47.228	6169.88		E(poten)	47.603	6119		E(poten)	47.773	6004.25
E(poten)	47.268	6054.07		E(poten)	47.644	6086.83		E(poten)	47.813	5943.06
E(poten)	47.308	6085.86		E(poten)	47.684	6092.53		E(poten)	47.853	5959.48
E(poten)	47.348	6137.83		E(poten)	47.724	6161.49		E(poten)	47.893	5955.08
E(poten)	47.388	6120.38		E(poten)	47.764	6075.95		E(poten)	47.933	6013.28
E(poten)	47.428	6097.79		E(poten)	47.804	6143.31		E(poten)	47.973	5997.13
E(poten)	47.468	6107.21		E(poten)	47.845	6104.36		E(poten)	48.013	5995.5
E(poten)	47.508	6085.45		E(poten)	47.885	6057.24		E(poten)	48.053	5957.74
E(poten)	47.548	6123.2		E(poten)	47.925	6129.68		E(poten)	48.093	5889.27
E(poten)	47.588	6098.74		E(poten)	47.965	6159.08		E(poten)	48.133	5930.7
E(poten)	47.628	6059.52		E(poten)	48.005	6057.5		E(poten)	48.173	5948.76
E(poten)	47.668	6102.25		E(poten)	48.046	6175.27		E(poten)	48.213	6016.48
E(poten)	47.708	6129.67		E(poten)	48.086	6119.27		E(poten)	48.254	5978.14
E(poten)	47.748	6129.34		E(poten)	48.126	6135.73		E(poten)	48.294	5998.35
E(poten)	47.788	6182.3		E(poten)	48.166	6145		E(poten)	48.334	6016.38
E(poten)	47.829	6088.52		E(poten)	48.206	6053.92		E(poten)	48.374	5927.43
E(poten)	47.869	6157.81		E(poten)	48.247	6131.65		E(poten)	48.414	5952.51
E(poten)	47.909	6111.47		E(poten)	48.287	6153.78		E(poten)	48.454	6006.46
E(poten)	47.949	6046.64		E(poten)	48.327	6061.68		E(poten)	48.494	5947.1
E(poten)	47.989	6208.55		E(poten)	48.367	6103.3		E(poten)	48.535	5996.08
E(poten)	48.029	6096.23		E(poten)	48.408	6145.99		E(poten)	48.575	5923.44
E(poten)	48.07	6071.28		E(poten)	48.448	6151.37		E(poten)	48.615	5989.83
E(poten)	48.11	6100.44		E(poten)	48.488	6123.95		E(poten)	48.655	5930.2
E(poten)	48.15	6065.66		E(poten)	48.528	6148.43		E(poten)	48.696	5951.63
E(poten)	48.19	6121.68		E(poten)	48.569	6178.29		E(poten)	48.736	5983.73
E(poten)	48.23	6077.34		E(poten)	48.609	6185.35		E(poten)	48.776	5919.74
E(poten)	48.27	6080.24		E(poten)	48.649	6149.34		E(poten)	48.816	5989.59
E(poten)	48.31	6090.76		E(poten)	48.689	6112.57		E(poten)	48.856	5982.55
E(poten)	48.35	6175.97		E(poten)	48.729	6105.14		E(poten)	48.896	5973.39
E(poten)	48.39	6150		E(poten)	48.769	6232.74		E(poten)	48.936	5927.61
E(poten)	48.43	6121.11		E(poten)	48.81	6154.8		E(poten)	48.976	5970.69
E(poten)	48.47	6146.76		E(poten)	48.85	5987.11		E(poten)	49.017	5987.82
E(poten)	48.51	6087.66		E(poten)	48.89	6102.82		E(poten)	49.057	5957.04
E(poten)	48.55	6182.23		E(poten)	48.93	6150.37		E(poten)	49.097	6014.96
E(poten)	48.59	6096.04		E(poten)	48.97	6138.74		E(poten)	49.137	6038.55
E(poten)	48.63	6068.91		E(poten)	49.01	6103.18		E(poten)	49.177	5993.53
E(poten)	48.67	6109.51		E(poten)	49.05	6091.48		E(poten)	49.217	6066.8
E(poten)	48.71	6134.34		E(poten)	49.091	6213.88		E(poten)	49.257	6006.28
E(poten)	48.75	6081.19		E(poten)	49.131	6101.43		E(poten)	49.297	5920.53
E(poten)	48.79	6084.9		E(poten)	49.171	6127.22		E(poten)	49.337	5951.67
E(poten)	48.83	6086.78		E(poten)	49.211	6090.55		E(poten)	49.378	5989.65
E(poten)	48.87	6103.38		E(poten)	49.251	6064.74		E(poten)	49.418	6022.11
E(poten)	48.91	6085.18		E(poten)	49.292	6179.04		E(poten)	49.458	5956.85
E(poten)	48.951	6144.25		E(poten)	49.332	6157.64		E(poten)	49.498	5978.73
E(poten)	48.991	6094.84		E(poten)	49.372	6085.85		E(poten)	49.538	6004.45
E(poten)	49.031	6146.36		E(poten)	49.412	6141.62		E(poten)	49.578	5992.5
E(poten)	49.071	6148.25		E(poten)	49.452	6130.05		E(poten)	49.618	5975.17
E(poten)	49.111	6196.88		E(poten)	49.492	6085.68		E(poten)	49.658	5967.73
E(poten)	49.151	6143		E(poten)	49.532	6133.31		E(poten)	49.698	5929.58
E(poten)	49.192	6064.62		E(poten)	49.573	6128.6		E(poten)	49.739	5990.25
E(poten)	49.232	6114.32		E(poten)	49.613	6150.97		E(poten)	49.779	6031.7
E(poten)	49.272	6183.11		E(poten)	49.653	6122.89		E(poten)	49.819	5928.16
E(poten)	49.312	6126.91		E(poten)	49.693	6032.15		E(poten)	49.859	5960.46
E(poten)	49.352	6124.77		E(poten)	49.733	6130.91		E(poten)	49.899	5984.45
E(poten)	49.392	6174.17		E(poten)	49.773	6109.85		E(poten)	49.939	5983.36
E(poten)	49.432	6126.31		E(poten)	49.814	6069.49		E(poten)	49.979	5941.05
E(poten)	49.472	6108.04		E(poten)	49.854	6108.1		E(poten)	50	5951.36
E(poten)	49.512	6093.92		E(poten)	49.894	6213.89
E(poten)	49.552	6122.24		E(poten)	49.934	6075.86
E(poten)	49.592	6081.29		E(poten)	49.975	6091.31
E(poten)	49.632	6141.92		E(poten)	50	6077.78
E(poten)	49.672	6154.94
E(poten)	49.712	6115.07
E(poten)	49.752	6090.26
E(poten)	49.792	6113.05
E(poten)	49.832	6093.56
E(poten)	49.872	6096.34
E(poten)	49.912	6132.78
E(poten)	49.952	6084.43
E(poten)	49.992	6074.74
E(poten)	50	6100.97

[truncated: 1 more sheets: Supplementary Figure 11]
